# Supplementary material for: Urease-powered nanobots for radionuclide bladder cancer therapy
Source: Nat Nanotechnol. 2024 Jan 15;19(4):554–64. doi: 10.1038/s41565-023-01577-y (PMC11026160; doi:10.1038/s41565-023-01577-y)
Supplement: Supplementary file 7 — Raw numerical data from Fig. 1. [file 41565_2023_1577_MOESM7_ESM.xlsx]

## Sheet: 1B DLS 
MSNP						MSNP-NH2						MSNP-UR/PEG						MSNP-Ur/PEG-AuNPs
	Radius (nm)	1	2	3			Radius (nm)	1	2	3			Radius (nm)	1	2	3			Radius (nm)	1	2	3
	0.0824436	0	0	0			0.082082	0	0	0			0.0824421	0	0	0			0.0820593	0	0	0
	0.105431	0	0	0			0.104093	0	0	0			0.105429	0	0	0			0.104064	0	0	0
	0.134827	0	0	0			0.132007	0	0	0			0.134825	0	0	0			0.13197	0	0	0
	0.17242	0	0	0			0.167405	0	0	0			0.172417	0	0	0			0.167359	0	0	0
	0.220495	0	0	0			0.212297	0	0	0			0.220491	0	0	0			0.212238	0	0	0
	0.281975	0	0	0			0.269226	0	0	0			0.281969	0	0	0			0.269152	0	0	0
	0.360596	0	0	0			0.341421	0	0	0			0.360589	0	0	0			0.341327	0	0	0
	0.461139	0	0	0			0.432976	0	0	0			0.46113	0	0	0			0.432857	0	0	0
	0.589715	0	0	0			0.549083	0	0	0			0.589704	0	0	0			0.548932	0	0	0
	0.754141	0	0	0			0.696325	0	0	0			0.754127	0	0	0			0.696133	0	0	0
	0.964414	0	0	0			0.883051	0	0	0			0.964396	0	0	0			0.882807	0	0	0
	1.23332	0	0	0			1.11985	0	0	0			1.23329	0	0	0			1.11954	0	0	0
	1.57719	0	0	0			1.42015	0	0	0			1.57716	0	0	0			1.41976	0	0	0
	2.01695	0	0	0			1.80097	0	0	0			2.01691	0	0	0			1.80048	0	0	0
	2.57932	0	0	0			2.28392	0	0	0			2.57928	0	0	0			2.28329	0	0	0
	3.2985	0	0	0			2.89637	0	0	0			3.29844	0	0	0			2.89557	0	0	0
	4.2182	0	0	0			3.67306	0	0	0			4.21812	0	0	0			3.67205	0	0	0
	5.39434	0	0	0			4.65803	0	0	0			5.39424	0	0	0			4.65674	0	0	0
	6.8984	0	0	0			5.90712	0	0	0			6.89828	0	0	0			5.90549	0	0	0
	8.82184	0	0	0			7.49117	0	0	0			8.82168	0	0	0			7.48911	0	0	0
	11.2816	0	0	0			9.5	0	0	0			11.2814	0	0	0			9.49738	0	0	0
	14.4272	0	0	0			12.0475	0	0	0			14.4269	0	0	0			12.0442	0	0	0
	18.4498	0	0	0			15.2782	0	0	0			18.4494	0	0	0			15.2739	0	0	0
	23.594	0	0	0			19.3751	0	0	0			23.5936	0	0	0			19.3698	0	0	0
	30.1726	0	0	0			24.5708	0	0	0			30.172	0	0	0			24.564	0	0	0
	38.5854	0	0	0			31.1596	0	0	0			38.5847	0	0	0			31.151	0	0	0
	49.3439	0	0	0			39.5154	0	0	0			49.343	0	0	0			39.5045	0	0	0
	63.1022	0	0	0			50.1118	0	0	0			63.101	0	0	0			50.098	0	0	0
	80.6966	0	0	0			63.5498	0	0	0			80.6951	0	0	0			63.5322	0	0	0
	103.197	0	0	0			80.5912	0	0	0			103.195	0	0	0			80.569	0	0	0
	131.97	0	0	0			102.202	0	0	0			131.968	0	0	0			102.174	0	0	0
	168.767	0	0	0			129.609	0	0	0			168.764	0	0	0			129.573	0	0	0
	215.823	0	0	0			164.365	0	0	0			215.819	0	0	0			164.32	0	0	0
	276	0.516289	0	3.9534			208.441	0	0	0			275.994	0	0	0			208.383	0	0	0
	352.955	42.0281	31.3149	41.1126			264.336	0	5.80031	3.43949			352.948	0	0.56618	13.0305			264.263	0	0	0
	451.367	43.994	43.8863	41.7918			335.22	34.8476	47.5533	35.2032			451.359	24.56	41.0992	35.2391			335.128	0	0	37.5631
	577.219	13.4616	24.7988	13.1423			425.113	45.0091	42.2642	41.431			577.208	75.44	45.1853	35.2647			424.996	29.8465	43.7495	49.8334
	738.161	0	0	0			539.111	20.1433	4.38212	19.9263			738.147	0	13.1494	16.4657			538.962	70.1535	48.8978	12.6035
	943.978	0	0	0			683.678	0	0	0			943.96	0	0	0			683.49	0	7.35275	0
	1207.18	0	0	0			867.013	0	0	0			1207.16	0	0	0			866.774	0	0	0
	1543.77	0	0	0			1099.51	0	0	0			1543.74	0	0	0			1099.21	0	0	0
	1974.21	0	0	0			1394.35	0	0	0			1974.17	0	0	0			1393.97	0	0	0
	2524.67	0	0	0			1768.26	0	0	0			2524.62	0	0	0			1767.78	0	0	0
	3228.61	0	0	0			2242.44	0	0	0			3228.55	0	0	0			2241.82	0	0	0
	4128.82	0	0	0			2843.77	0	0	0			4128.74	0	0	0			2842.99	0	0	0
	5280.03	0	0	0			3606.35	0	0	0			5279.93	0	0	0			3605.36	0	0	0
	6752.23	0	0	0			4573.43	0	0	0			6752.1	0	0	0			4572.17	0	0	0
	8634.91	0	0	0			5799.84	0	0	0			8634.75	0	0	0			5798.24	0	0	0
	11042.5	0	0	0			7355.12	0	0	0			11042.3	0	0	0			7353.09	0	0	0
	14121.4	0	0	0			9327.46	0	0	0			14121.2	0	0	0			9324.89	0	0	0
	18058.8	0	0	0			11828.7	0	0	0			18058.5	0	0	0			11825.4	0	0	0
	23094.1	0	0	0			15000.7	0	0	0			23093.6	0	0	0			14996.5	0	0	0
	29533.2	0	0	0			19023.3	0	0	0			29532.7	0	0	0			19018	0	0	0
	37767.8	0	0	0			24124.5	0	0	0			37767.1	0	0	0			24117.9	0	0	0
	48298.3	0	0	0			30593.7	0	0	0			48297.4	0	0	0			30585.3	0	0	0
	61765.1	0	0	0			38797.7	0	0	0			61763.9	0	0	0			38787	0	0	0
	78986.6	0	0	0			49201.7	0	0	0			78985.2	0	0	0			49188.1	0	0	0
	101010	0	0	0			62395.6	0	0	0			101008	0	0	0			62378.4	0	0	0
	129174	0	0	0			79127.5	0	0	0			129172	0	0	0			79105.7	0	0	0
	165191	0	0	0			100346	0	0	0			165188	0	0	0			100319	0	0	0

## Sheet: 1B Zpot
		MSNP				MSNP-NH2				MSNP-UR/PEG				MSNP-Ur/PEG-AuNPs
		value 1	-28.86			value 1	26.3			value 1	-36.2			value 1	-33.53
		value 2	-26.83			value 2	24.9			value 2	-35.9			value 2	-37.07
		value 3	-27.88			value 3	27.7			value 3	-36.9			value 3	-32.76

## Sheet: 1C
	0 mM							300 mM
	Pixel Intensity	0 s	30 s	45 s	60 s			Pixel Intensity	0 s	30 s	45 s	60 s
	0	0	0	0	0			0	0	0	0	0
	1	0	0	0	0			1	0	0	0	0
	2	0	0	0	0			2	0	0	1	0
	3	0	0	0	0			3	0	0	13	0
	4	0	0	0	0			4	0	6	10	0
	5	0	0	0	0			5	0	19	30	0
	6	0	0	0	0			6	0	32	38	0
	7	0	0	0	0			7	0	59	28	0
	8	0	0	0	0			8	24	102	30	0
	9	0	0	0	0			9	174	139	36	0
	10	0	0	0	0			10	979	172	32	0
	11	0	0	0	0			11	752	247	43	0
	12	0	0	0	0			12	572	284	35	1
	13	0	0	0	0			13	768	358	35	2
	14	0	0	0	0			14	727	519	46	9
	15	1	0	0	0			15	833	581	57	36
	16	0	0	0	0			16	1156	555	76	102
	17	0	0	0	0			17	1107	479	87	127
	18	0	0	0	0			18	1074	417	82	189
	19	0	1	0	0			19	952	419	99	225
	20	2	0	0	0			20	997	408	70	183
	21	1	0	0	0			21	792	383	78	225
	22	3	0	0	0			22	695	287	65	216
	23	3	0	0	0			23	673	335	132	191
	24	3	0	0	0			24	711	313	159	222
	25	1	0	0	0			25	706	332	209	238
	26	0	0	0	0			26	797	303	282	241
	27	4	0	0	0			27	645	329	349	287
	28	5	1	0	0			28	597	326	435	253
	29	2	0	0	0			29	576	341	565	244
	30	3	0	0	0			30	659	293	544	272
	31	5	1	0	0			31	643	266	579	255
	32	1	3	0	2			32	631	281	603	265
	33	5	1	0	1			33	586	278	537	248
	34	2	1	2	0			34	643	273	551	343
	35	2	1	1	0			35	663	305	547	341
	36	2	1	0	1			36	827	247	530	457
	37	7	3	0	1			37	725	265	587	444
	38	7	1	1	1			38	757	274	583	418
	39	6	1	2	2			39	642	277	583	463
	40	3	1	0	3			40	705	301	613	429
	41	5	2	1	1			41	673	273	714	442
	42	6	8	2	1			42	631	258	721	389
	43	6	0	3	3			43	663	298	776	469
	44	9	6	2	4			44	524	302	858	464
	45	6	2	4	2			45	492	282	875	496
	46	6	4	5	4			46	449	306	1011	524
	47	6	8	4	4			47	485	357	1056	464
	48	8	5	6	4			48	490	352	1276	476
	49	6	7	2	2			49	449	361	1235	522
	50	12	2	3	2			50	401	309	1186	489
	51	6	3	3	7			51	416	401	1154	502
	52	9	2	2	7			52	397	427	1180	562
	53	5	8	5	6			53	425	472	1288	549
	54	11	4	4	8			54	381	472	1248	533
	55	10	5	6	5			55	371	520	1332	613
	56	10	6	7	7			56	360	542	1285	659
	57	14	4	7	4			57	384	503	1208	683
	58	9	7	10	8			58	372	471	1249	655
	59	10	8	5	2			59	368	510	1196	726
	60	8	7	6	5			60	338	528	1102	742
	61	14	1	1	7			61	315	472	1095	812
	62	9	3	12	3			62	296	451	1049	737
	63	9	1	4	10			63	337	414	1028	729
	64	23	6	11	3			64	343	463	1031	579
	65	12	9	4	3			65	367	431	952	568
	66	13	9	2	8			66	417	451	999	517
	67	15	6	3	7			67	427	476	1008	558
	68	17	6	5	4			68	420	455	973	516
	69	20	4	5	3			69	427	509	1017	547
	70	23	2	7	7			70	429	490	942	577
	71	20	9	2	6			71	390	467	879	682
	72	22	14	7	5			72	401	485	864	632
	73	26	12	12	6			73	405	479	871	636
	74	18	9	10	8			74	383	512	844	736
	75	32	11	4	3			75	395	491	857	773
	76	36	11	11	6			76	434	547	896	867
	77	23	12	9	5			77	457	510	879	918
	78	25	14	14	9			78	445	508	897	933
	79	29	14	17	14			79	445	517	900	1074
	80	29	11	11	11			80	450	481	928	1011
	81	29	17	9	19			81	392	462	974	1020
	82	36	20	16	18			82	373	487	1047	1023
	83	38	25	21	16			83	364	512	1039	1008
	84	41	9	11	7			84	350	489	1018	990
	85	35	8	22	18			85	330	510	985	998
	86	41	30	16	20			86	307	536	932	954
	87	47	16	16	18			87	279	531	873	949
	88	42	17	24	18			88	283	522	933	934
	89	45	22	23	15			89	225	524	900	973
	90	42	30	19	15			90	229	501	888	1024
	91	56	22	16	16			91	229	510	922	1116
	92	68	37	20	21			92	207	529	969	1054
	93	44	22	19	32			93	200	585	958	1044
	94	64	29	26	26			94	181	582	998	1076
	95	70	27	31	31			95	195	579	969	1183
	96	67	29	29	31			96	174	615	946	1202
	97	76	39	19	21			97	206	600	924	1350
	98	81	32	26	23			98	173	693	930	1544
	99	83	34	34	26			99	230	694	1004	1656
	100	98	30	34	25			100	187	709	1006	1834
	101	131	35	48	32			101	210	809	919	2026
	102	128	39	38	25			102	169	863	979	2058
	103	133	36	38	26			103	246	932	904	2014
	104	147	48	33	39			104	265	879	951	2061
	105	183	47	22	42			105	280	1019	895	1831
	106	207	49	35	34			106	274	1092	933	1622
	107	253	40	37	38			107	249	1112	905	1599
	108	264	48	59	42			108	265	1074	852	1313
	109	295	53	51	45			109	265	1053	749	1284
	110	306	51	66	47			110	294	1018	726	1213
	111	388	65	55	52			111	351	953	688	1124
	112	388	72	51	50			112	309	1018	653	1155
	113	448	67	63	52			113	329	954	568	1107
	114	492	73	54	56			114	336	1023	597	1063
	115	564	89	72	61			115	316	987	561	1027
	116	676	92	66	57			116	311	968	545	978
	117	684	106	63	62			117	291	922	528	917
	118	724	106	63	62			118	291	926	482	941
	119	801	113	76	73			119	237	922	512	936
	120	865	134	93	68			120	242	873	508	927
	121	1005	117	93	101			121	241	851	438	798
	122	1071	197	108	107			122	231	769	421	768
	123	1032	140	127	99			123	231	750	431	649
	124	1223	180	127	129			124	246	743	375	578
	125	1275	212	146	111			125	261	742	318	403
	126	1348	221	152	134			126	263	793	285	326
	127	1401	242	184	148			127	281	797	291	370
	128	1458	298	201	154			128	272	766	275	323
	129	1539	332	204	198			129	257	704	222	243
	130	1524	338	229	201			130	256	646	224	228
	131	1579	399	258	208			131	263	568	195	212
	132	1592	445	310	235			132	247	580	219	209
	133	1597	495	332	273			133	256	583	213	213
	134	1602	526	364	290			134	247	555	243	236
	135	1569	594	403	325			135	276	521	205	216
	136	1643	661	445	347			136	276	501	213	205
	137	1612	739	547	412			137	269	463	252	199
	138	1629	850	574	484			138	220	484	266	187
	139	1593	897	644	503			139	224	529	257	174
	140	1548	1023	730	598			140	180	464	214	155
	141	1530	1077	788	635			141	207	491	160	100
	142	1466	1294	900	737			142	190	542	140	93
	143	1547	1409	1000	849			143	151	495	86	96
	144	1518	1473	1162	993			144	171	465	64	82
	145	1493	1638	1219	1011			145	168	518	40	65
	146	1413	1835	1368	1129			146	182	527	17	61
	147	1310	1927	1437	1195			147	168	614	13	61
	148	1428	2037	1592	1381			148	173	612	9	59
	149	1375	2221	1691	1506			149	170	648	5	45
	150	1407	2320	1856	1592			150	172	575	1	32
	151	1302	2531	2035	1758			151	209	563	0	35
	152	1248	2624	2294	1831			152	215	555	0	28
	153	1273	2660	2408	2065			153	220	513	0	35
	154	1167	2770	2543	2243			154	205	450	0	26
	155	1123	2852	2610	2327			155	223	411	0	19
	156	1135	2932	2761	2498			156	235	409	0	13
	157	1131	2924	2951	2617			157	218	377	0	17
	158	1031	2941	2906	2770			158	237	370	0	9
	159	1037	2851	2909	2901			159	229	305	0	5
	160	954	2888	3096	2931			160	261	313	0	5
	161	915	2872	3041	2858			161	253	339	0	2
	162	851	2784	3032	2995			162	284	347	0	3
	163	913	2630	3017	3043			163	300	336	0	2
	164	866	2508	3037	3075			164	275	284	0	0
	165	821	2426	2810	2980			165	290	280	0	0
	166	790	2242	2825	2994			166	318	263	0	0
	167	720	2022	2637	2960			167	292	289	0	0
	168	696	2005	2508	2851			168	290	249	0	0
	169	716	1835	2348	2651			169	275	249	0	0
	170	708	1586	2258	2602			170	288	223	0	0
	171	622	1508	2013	2354			171	316	262	0	0
	172	662	1364	1915	2227			172	336	293	0	0
	173	580	1249	1724	1992			173	312	242	0	0
	174	620	1069	1475	1878			174	391	255	0	0
	175	579	903	1315	1646			175	397	241	0	0
	176	598	740	1110	1533			176	454	208	0	0
	177	539	692	998	1327			177	470	209	0	0
	178	519	622	833	1170			178	427	221	0	0
	179	562	507	736	1015			179	501	197	0	0
	180	498	442	601	837			180	489	211	0	0
	181	472	365	509	712			181	487	248	0	0
	182	472	283	416	592			182	611	263	0	0
	183	452	205	325	480			183	751	327	0	0
	184	399	204	241	394			184	860	308	0	0
	185	353	136	223	319			185	979	346	0	0
	186	414	109	153	232			186	1073	320	0	0
	187	396	83	114	190			187	1180	304	0	0
	188	384	81	107	139			188	1125	297	0	0
	189	338	61	66	107			189	1159	243	0	0
	190	342	51	42	78			190	1239	161	0	0
	191	300	33	27	43			191	1075	106	0	0
	192	301	26	28	46			192	1145	81	0	0
	193	264	25	13	23			193	1168	51	0	0
	194	266	15	16	7			194	1031	29	0	0
	195	303	18	9	3			195	879	22	0	0
	196	253	11	6	9			196	750	31	0	0
	197	289	8	5	6			197	779	21	0	0
	198	251	8	1	1			198	893	33	0	0
	199	241	4	4	1			199	929	38	0	0
	200	232	11	0	0			200	971	24	0	0
	201	225	5	0	0			201	962	21	0	0
	202	213	3	0	0			202	823	20	0	0
	203	221	0	0	0			203	676	15	0	0
	204	215	1	0	0			204	498	2	0	0
	205	208	0	0	0			205	265	4	0	0
	206	247	1	0	0			206	135	0	0	0
	207	203	0	0	0			207	85	0	0	0
	208	212	1	0	0			208	27	0	0	0
	209	197	0	0	0			209	2	0	0	0
	210	215	0	0	0			210	0	0	0	0
	211	179	0	0	0			211	0	0	0	0
	212	211	0	0	0			212	0	0	0	0
	213	225	0	0	0			213	0	0	0	0
	214	175	0	0	0			214	0	0	0	0
	215	210	0	0	0			215	0	0	0	0
	216	141	0	0	0			216	0	0	0	0
	217	158	0	0	0			217	0	0	0	0
	218	142	0	0	0			218	0	0	0	0
	219	136	0	0	0			219	0	0	0	0
	220	131	0	0	0			220	0	0	0	0
	221	125	0	0	0			221	0	0	0	0
	222	125	0	0	0			222	0	0	0	0
	223	132	0	0	0			223	0	0	0	0
	224	121	0	0	0			224	0	0	0	0
	225	96	0	0	0			225	0	0	0	0
	226	106	0	0	0			226	0	0	0	0
	227	83	0	0	0			227	0	0	0	0
	228	81	0	0	0			228	0	0	0	0
	229	62	0	0	0			229	0	0	0	0
	230	48	0	0	0			230	0	0	0	0
	231	40	0	0	0			231	0	0	0	0
	232	25	0	0	0			232	0	0	0	0
	233	10	0	0	0			233	0	0	0	0
	234	14	0	0	0			234	0	0	0	0
	235	8	0	0	0			235	0	0	0	0
	236	3	0	0	0			236	0	0	0	0
	237	6	0	0	0			237	0	0	0	0
	238	0	0	0	0			238	0	0	0	0
	239	0	0	0	0			239	0	0	0	0
	240	1	0	0	0			240	0	0	0	0
	241	0	0	0	0			241	0	0	0	0
	242	0	0	0	0			242	0	0	0	0
	243	0	0	0	0			243	0	0	0	0
	244	0	0	0	0			244	0	0	0	0
	245	0	0	0	0			245	0	0	0	0
	246	0	0	0	0			246	0	0	0	0
	247	0	0	0	0			247	0	0	0	0
	248	0	0	0	0			248	0	0	0	0
	249	0	0	0	0			249	0	0	0	0
	250	0	0	0	0			250	0	0	0	0
	251	0	0	0	0			251	0	0	0	0
	252	0	0	0	0			252	0	0	0	0
	253	0	0	0	0			253	0	0	0	0
	254	0	0	0	0			254	0	0	0	0
	255	0	0	0	0			255	0	0	0	0
