# Supplementary material for: Urease-powered nanobots for radionuclide bladder cancer therapy
Source: Nat Nanotechnol. 2024 Jan 15;19(4):554–64. doi: 10.1038/s41565-023-01577-y (PMC11026160; doi:10.1038/s41565-023-01577-y)
Supplement: Supplementary file 8 — Raw numerical data from Fig. 2. [file 41565_2023_1577_MOESM8_ESM.xlsx]

## Sheet: Fig 2_A
	BSA-NPS Water								Nanobots Water
	Animal	1	2	3	4	5	6		Animal	1	2	3	4	5	6
	Day 7 (mm3)	4.2	5.26	20.8	2.735	8.23	1.635		Day 7 (mm3)	2.87	15.32	5.5	4.21	3.39	8.5
	Day 14 (mm3)	22.4	20.115	14.08	8.045	5.88	3.285		Day 14 (mm3)	33.6	33.83	4.28	9.39	7.25	35.24
	BSA-NPs Urea								Nanobots Urea
	Animal	1	2	3	4	5	6		Animal	1	2	3	4	5	6
	Day 7 (mm3)	24.64	13.4	19.8	5.3	6.3	6.295		Day 7 (mm3)	0	6.7	5.755	5.475	8.1	1.54
	Day 14 (mm3)	54.16	42.7	12.95	14.615	23.2	7.605		Day 14 (mm3)	31.3	28.8	25.44	17.455	8.7	7.83

## Sheet: Fig 2_F
	%ID/cm3
	BSA-NPs Water	BSA-NPs Urea	Nanobots Water	Nanobots Urea
	6.03207	11.0974	2.09184	54.1561
	2.0547	50.6709	22.9509	198.339
	31.4506	10.8354	1.21007	7.38665
	13.4347	3.20822	44.7036	115.966
	6.01497	4.34191	14.0487	296.414
	38.9537			162.176

## Sheet: Fig 2_G
		% ID/g ICP-MS		%ID/g PET
	Group	1	2	1	2
	BSA-NPs Water	88.8947	8.03437	8.045	20.115
	BSA-NPs Urea	3.34924	3.63718	14.615	7.605
	Nanobots Water	18.4918	28.5073	33.83	9.39
	Nanobots Urea	108.709	309.259	115.966	162.176
