# Supplementary material for: Urease-powered nanobots for radionuclide bladder cancer therapy
Source: Nat Nanotechnol. 2024 Jan 15;19(4):554–64. doi: 10.1038/s41565-023-01577-y (PMC11026160; doi:10.1038/s41565-023-01577-y)
Supplement: Supplementary file 9 — Raw numerical data from Fig. 3. [file 41565_2023_1577_MOESM9_ESM.xlsx]

## Sheet: Fig. 3-G
	Nanobots Urea
		sLS Intensity*	Layer Volume (voxels)
	TL1 0-33um	150.5	73963540
	TL2 34-66um	95.633	66841505
	TL3 67-100um	78.4521	62546740
	HL	37.8468	456246690
	sLS Intensity = (Summed Intensity - background) / Layer Volume
	Backgound = Histogram Mode of intensity distribution
