# Supplementary material for: Urease-powered nanobots for radionuclide bladder cancer therapy
Source: Nat Nanotechnol. 2024 Jan 15;19(4):554–64. doi: 10.1038/s41565-023-01577-y (PMC11026160; doi:10.1038/s41565-023-01577-y)
Supplement: Supplementary file 10 — Raw numerical data from Fig. 4. [file 41565_2023_1577_MOESM10_ESM.xlsx]

## Sheet: Figure 4 K-L
	Panel 4-K shows "background" distribution from values 0 to 500
	Panel 4-L shows sLS signal distribution along the full intensity range (16bits)
	Total sLS Intensity over Bladder Internal Mask
Intensity Level (16 bits 0 to 65535)	Tumour with nanobots in Urea	Tumour with nanobots in Water	No Tumour, with nanobots in Urea	Tumour, without nanobot	No Tumour, no nanobot (control)
1	2	0	1	3	0
2	2	0	0	3	2
3	4	0	0	1	0
4	2	0	2	0	0
5	5	0	0	1	0
6	3	0	1	0	0
7	5	0	3	1	0
8	2	0	1	5	1
9	9	0	1	2	0
10	14	0	0	1	2
11	12	2	1	2	0
12	14	0	0	5	1
13	14	1	3	9	2
14	22	0	4	4	0
15	15	0	1	0	0
16	13	0	1	3	1
17	19	2	3	4	1
18	22	1	5	7	1
19	15	2	9	5	3
20	22	0	4	2	2
21	15	0	3	9	1
22	19	1	8	8	1
23	42	2	7	12	2
24	42	0	5	7	3
25	38	0	9	11	4
26	39	0	7	11	1
27	33	0	9	10	4
28	57	2	21	11	1
29	52	1	8	10	3
30	79	3	18	14	5
31	49	3	10	14	4
32	79	4	15	17	2
33	80	6	14	14	4
34	114	7	26	26	7
35	96	8	20	36	6
36	78	5	23	24	12
37	102	5	24	37	17
38	105	5	26	13	6
39	152	5	27	43	13
40	126	11	27	37	11
41	157	7	33	40	14
42	198	15	38	49	10
43	189	10	31	39	16
44	253	4	65	74	16
45	213	12	39	41	14
46	308	17	54	58	18
47	223	11	58	56	11
48	342	10	72	85	26
49	349	11	65	86	20
50	399	12	90	108	26
51	524	21	96	142	24
52	460	7	77	106	23
53	617	14	104	156	40
54	582	19	96	118	22
55	719	19	152	187	49
56	678	22	116	121	49
57	876	27	158	198	66
58	906	37	147	181	45
59	1082	34	188	283	74
60	1233	36	256	315	77
61	1147	32	167	242	57
62	1552	52	290	363	87
63	1440	40	234	290	83
64	1872	59	377	473	105
65	1841	48	261	384	83
66	2425	80	434	579	131
67	2729	87	498	617	178
68	2563	76	392	559	125
69	3351	110	545	807	199
70	3027	100	509	632	161
71	4190	124	720	1034	247
72	3795	108	621	800	209
73	5257	154	840	1271	272
74	4999	158	789	1183	267
75	6406	175	983	1469	353
76	7235	200	1144	1887	422
77	6847	180	981	1467	326
78	9213	235	1489	2357	507
79	8732	196	1210	1973	378
80	11903	320	1792	2940	636
81	10987	294	1557	2359	514
82	14801	399	2244	3672	779
83	16927	407	2710	4364	887
84	16341	461	2115	3562	759
85	21831	562	3249	5308	1176
86	20401	557	2703	4548	905
87	27518	688	4123	7255	1349
88	26552	712	3381	5892	1129
89	35544	932	4964	9136	1730
90	36662	966	4642	8635	1672
91	43998	1148	5909	11059	2041
92	54174	1389	7356	14145	2451
93	52326	1437	6165	12292	2133
94	71354	1666	9334	19587	3223
95	69411	1721	7641	16904	2653
96	96415	2236	11919	28066	4124
97	95929	2235	10076	26797	3534
98	137966	2997	15585	48128	5246
99	153020	3173	14467	57860	4955
100	208077	3764	19158	95443	6363
101	295956	4517	25289	166224	8212
102	335700	4863	22665	208791	7358
103	552170	6368	38142	409503	11674
104	710890	7031	39909	582971	12459
105	1055426	8847	54718	926236	16290
106	1555139	10869	74369	1426189	21722
107	2145813	13331	89054	1967109	25826
108	3235522	17482	131719	2898539	38673
109	4530600	23291	163342	3839113	48749
110	6475994	31320	223708	5122044	67349
111	8990953	43186	284717	6445793	89014
112	12771512	61262	405201	8327213	129468
113	17322442	87091	516121	9999262	169844
114	23329556	123414	682073	12004267	230832
115	30591763	176814	859633	13894658	299346
116	39807203	252652	1135982	16224472	406446
117	50909463	358847	1513938	18697892	550415
118	62815255	502268	1882414	20727725	701438
119	76332462	693552	2360847	22776625	893969
120	90525307	944944	2962757	24845613	1138486
121	105272488	1266674	3611048	26465950	1395777
122	120082097	1665683	4450243	28180988	1729658
123	135349093	2164597	5513919	29790095	2133160
124	153107512	2793016	7379570	32535637	2825193
125	162671733	3485859	8142880	32265533	3115599
126	175407801	4344627	9804697	33401436	3732538
127	186310251	5324716	11733925	34512025	4430684
128	195780675	6439216	13843902	35327788	5184228
129	204457366	7701311	16306900	36257775	6092166
130	210774977	9090514	18760375	36784702	6971630
131	213031536	10564496	20522078	36458260	7608169
132	220079247	12252885	24255129	37872457	8985698
133	222838461	14010965	27021288	38190431	10053113
134	223342848	15835922	29678422	38200464	11096092
135	224133033	17736056	32536184	38439833	12273865
136	226634018	19786299	36359248	39166149	13850425
137	223360040	21694384	38135130	38669015	14711275
138	223517405	23771258	41372425	39042003	16217972
139	221537477	25733090	43910890	39075309	17512265
140	219832135	27703604	46346668	39137257	18881618
141	219220705	29727457	49498666	39499648	20618991
142	210390985	31217814	49282162	38094576	20862995
143	211065556	33207354	52422007	38715872	22754845
144	217317961	35522605	58278226	40576048	26116150
145	190183113	35349476	49672822	35306988	22371310
146	209932030	38606940	60970682	40105730	28632979
147	182621774	37931925	51702325	34783867	24443032
148	202078932	41359923	63124796	39360565	30896758
149	199977606	43002010	64511196	39351485	32428998
150	169935059	41072415	53278480	33371710	26932744
151	191868429	45300159	65415159	38408146	34272624
152	162590898	42818799	53911319	32575090	28519085
153	183485685	47401251	65358788	37351255	35757122
154	176999090	48171040	64144873	36302367	35884845
155	153043337	45599610	54675840	31560312	30880941
156	171540477	50666294	64681447	35816364	37687008
157	144356001	46880225	53512140	30351124	31550658
158	160921912	52170630	62479346	34203968	37759554
159	154681516	52728549	60777161	33141115	37574710
160	133529844	49492734	52418993	28994707	32554499
161	149170928	55493785	60589205	32683119	38698874
162	125204197	50740901	51043349	27806007	32849188
163	136278136	56203016	56843351	30647909	37352530
164	130978683	56823794	55658136	29769993	37178848
165	113366064	53263884	48743460	26323982	32585356
166	125510058	59816920	55428803	29364833	37618703
167	106248363	54824999	47801109	25262881	32601891
168	111673244	59619441	51215435	27066434	35258302
169	108160363	60497859	50595718	26448410	35242672
170	93784215	56781049	45360557	23628838	31285734
171	102371051	63205519	50139139	25977151	35059142
172	87740323	58319835	44466176	22690152	31010988
173	89579923	62179482	46484101	23761230	32316165
174	87011888	62947140	46191024	23236481	32308292
175	76370439	59557953	42332505	21082175	29182090
176	81587918	65147625	45611296	22694111	31715926
177	70992431	60491064	41496725	20136732	28566418
178	71100053	63510574	42677482	20746100	29144110
179	69182141	63989450	42521381	20282772	29011555
180	61307443	60869805	39555723	18636557	26587163
181	64057050	65201521	41736040	19623920	28112709
182	57096520	61351454	38978002	17808535	25914660
183	56049431	63190363	39242740	17999526	25895019
184	54615629	63346229	39097029	17551822	25671057
185	49165804	60645161	37125168	16395837	23902159
186	50144640	63631865	38249583	16836408	24618166
187	45625866	60384034	36311996	15581904	23063589
188	44482605	61713798	36382782	15594580	22909286
189	43137711	61292795	36126109	15140250	22570731
190	39565553	59183777	34742538	14336790	21312133
191	39601287	61041403	35184671	14441832	21530278
192	36649525	58265569	33902836	13587760	20453994
193	35562268	59107547	33743179	13457618	20203146
194	33855587	57392703	33128564	12885370	19592982
195	32211839	57088642	32422207	12553884	18993421
196	31717412	57510553	32623912	12409625	18921524
197	29603884	55277319	31498595	11794346	18060155
198	28872974	55989951	31462377	11672845	17854759
199	27709047	54458909	30889221	11271244	17409312
200	26315843	53818966	30262484	10915129	16854343
201	25653972	53571554	30116279	10694581	16632031
202	24272134	51951489	29296961	10274175	16016091
203	23563892	52092043	29142587	10093775	15768030
204	22735943	50741775	28636665	9786231	15413229
205	21708664	50151237	28172275	9507181	14944858
206	21123209	49642108	27970418	9287688	14739090
207	20129010	48311201	27149604	8966402	14255563
208	19509184	47998693	27001378	8771985	13988111
209	18829188	46781452	26544955	8510835	13652746
210	18136911	46315446	26111027	8302304	13319316
211	17578889	45629621	25831796	8093744	13093843
212	16892900	44507356	25262149	7864700	12729961
213	16357188	44045359	24956700	7674398	12471949
214	15841993	42880974	24592283	7464597	12186963
215	15307612	42477338	24189230	7290563	11934309
216	14826072	41687641	23882555	7104854	11700927
217	14308573	40642624	23392324	6904397	11384501
218	13884007	40272291	23057630	6760073	11208449
219	13462219	39190084	22777046	6588553	10946575
220	13020548	38555437	22339963	6420591	10708194
221	12641321	37938164	22048085	6281812	10528118
222	12242445	36990493	21691416	6115608	10254132
223	11880662	36434331	21274365	5977637	10091387
224	11561256	35620887	21018556	5843927	9896935
225	11211368	35033415	20667674	5703464	9682279
226	10867422	34243726	20299080	5572046	9493016
227	10564643	33477316	19974561	5441384	9282931
228	10269157	32866979	19686212	5325256	9123266
229	9994498	32208323	19355893	5218747	8961165
230	9716443	31615396	19057260	5100252	8795791
231	9445834	30880423	18753536	4984857	8630825
232	9189538	30211766	18407441	4880454	8443560
233	8942256	29495372	18158703	4764184	8292598
234	8718632	28933649	17792246	4675034	8153598
235	8477413	28330283	17547628	4577936	7993244
236	8258536	27714748	17295434	4486685	7871287
237	8048937	27099229	16993110	4386488	7712010
238	7847902	26465044	16673528	4303826	7582812
239	7648533	25912606	16429871	4211467	7440986
240	7461533	25402896	16185663	4132842	7317767
241	7286977	24824585	15884484	4057340	7208297
242	7017028	23812105	15508635	3922785	6993608
243	6943460	23587689	15386371	3896856	6957607
244	6763452	23189030	15124056	3818013	6824651
245	6614506	22678151	14893770	3748140	6723679
246	6461158	22154439	14678223	3681332	6613193
247	6284532	21576520	14364167	3595199	6480510
248	6180351	21104781	14212071	3544176	6401322
249	6006965	20641320	13924961	3473656	6277763
250	5892433	20232440	13741837	3414208	6185071
251	5754878	19695348	13502391	3350537	6084926
252	5613445	19227311	13275352	3282213	5982634
253	5531796	18824761	13101318	3238929	5902560
254	5362445	18366597	12811000	3169798	5785827
255	5282777	18014596	12688178	3121478	5718813
256	5161185	17518810	12470896	3060722	5615433
257	5041717	17128296	12248688	3005928	5527821
258	4964294	16779119	12058670	2967352	5457035
259	4818741	16279082	11863334	2897838	5343930
260	4743912	16034703	11706695	2860058	5288199
261	4658346	15665534	11491880	2817676	5207059
262	4536167	15215575	11308295	2759149	5104316
263	4478635	14951796	11152004	2723408	5058240
264	4365160	14555580	10978386	2668534	4960291
265	4288686	14273267	10820442	2632594	4910122
266	4210844	13968301	10643275	2588586	4829893
267	4101471	13584967	10437634	2539190	4746700
268	4061815	13357252	10355992	2512272	4695256
269	3950338	12957315	10125248	2458060	4599595
270	3892734	12764113	10021886	2429336	4552997
271	3828028	12477083	9859013	2390152	4490282
272	3730368	12122393	9682291	2342534	4410173
273	3695799	11974333	9572988	2323558	4371923
274	3595980	11600309	9396161	2273278	4285610
275	3547155	11409261	9291316	2242063	4234493
276	3497883	11209046	9162126	2212428	4186946
277	3407799	10873053	8973505	2168931	4105559
278	3376300	10757345	8892607	2150824	4074517
279	3288705	10399582	8722985	2106164	3989989
280	3250505	10286450	8624792	2081944	3957538
281	3203202	10099504	8511082	2054402	3905220
282	3113343	9764214	8352396	2008051	3822006
283	3104090	9718577	8276118	2001825	3809358
284	3014635	9381490	8116134	1951183	3729854
285	2984596	9303758	8009686	1937634	3699689
286	2938278	9083344	7930030	1905967	3640812
287	2867083	8862118	7778248	1873109	3591006
288	2851865	8792660	7714510	1860859	3560605
289	2751582	8337781	7495999	1799977	3454937
290	2745794	8415864	7482077	1802074	3458744
291	2702086	8231655	7369117	1773701	3405236
292	2651615	8060123	7260604	1749834	3362083
293	2632373	7985016	7195568	1731587	3333345
294	2566587	7729938	7052941	1697691	3267536
295	2540310	7663357	6998747	1682609	3241593
296	2494287	7492474	6871032	1654148	3192370
297	2452622	7341263	6780918	1629781	3146073
298	2435248	7292290	6733695	1619304	3126159
299	2376588	7047939	6596906	1584720	3060797
300	2352177	6993159	6526980	1573161	3041855
301	2312892	6831562	6436374	1543950	2995363
302	2279967	6753428	6357583	1534045	2966513
303	2252644	6656981	6283453	1511282	2927555
304	2208658	6458268	6170847	1480999	2879188
305	2186048	6422713	6120514	1472538	2855629
306	2151943	6269245	6029214	1446838	2810998
307	2120096	6193606	5950934	1430093	2784376
308	2099604	6128660	5890450	1418740	2759065
309	2053502	5941348	5790879	1386103	2704838
310	2037201	5907349	5735649	1378169	2686214
311	2008365	5785228	5657929	1356790	2644625
312	1977537	5708505	5580284	1341035	2617046
313	1956185	5633862	5530947	1326456	2588716
314	1924705	5520312	5442514	1307138	2553769
315	1904125	5461923	5383239	1291413	2526313
316	1872927	5346332	5307041	1273889	2489432
317	1850701	5281898	5249605	1259857	2463590
318	1824879	5211767	5193752	1244500	2434562
319	1803213	5113989	5120476	1227328	2406211
320	1782551	5070428	5070219	1213365	2381422
321	1751143	4953801	4993632	1196002	2344555
322	1735473	4909548	4935221	1184002	2326361
323	1714486	4833059	4888566	1172424	2295402
324	1694557	4751699	4818715	1156552	2262905
325	1671095	4717874	4781104	1145342	2249763
326	1644547	4610328	4703023	1126499	2211926
327	1632286	4586453	4656960	1115190	2193756
328	1611095	4512709	4607559	1103794	2167763
329	1592686	4428550	4545391	1086375	2139569
330	1575042	4409300	4511636	1079512	2122226
331	1548247	4302279	4428793	1061312	2089969
332	1534841	4267433	4399194	1049036	2069687
333	1515472	4218401	4350911	1042258	2050809
334	1499722	4139738	4291381	1021730	2020206
335	1484084	4124477	4252426	1019915	2007876
336	1450061	3971140	4163460	992117	1960022
337	1447605	4003837	4154517	991569	1959729
338	1433897	3950834	4110401	982795	1937648
339	1414704	3884958	4066801	966869	1910424
340	1396198	3851721	4013738	958965	1893415
341	1388880	3799134	3977215	950639	1872641
342	1368509	3750959	3928639	934293	1849389
343	1355473	3709435	3897487	928431	1834173
344	1336529	3648535	3837289	912515	1808182
345	1321268	3616322	3804499	906156	1788513
346	1313210	3569914	3761381	897545	1775579
347	1298793	3544255	3724734	886239	1758049
348	1280425	3483744	3679460	877099	1733490
349	1267242	3436318	3648669	863189	1714426
350	1254190	3404130	3608422	856605	1698258
351	1246895	3370504	3573963	848192	1681184
352	1229652	3328514	3530326	839683	1661873
353	1217656	3280163	3499532	829855	1644994
354	1200946	3232722	3457546	817917	1619994
355	1192015	3215858	3425862	812390	1608709
356	1182912	3180139	3386119	805224	1590929
357	1166799	3136525	3359564	793400	1573309
358	1158275	3104431	3312937	786121	1559965
359	1143812	3059453	3287196	775691	1538696
360	1131647	3039287	3262984	769737	1528484
361	1123881	2990100	3218741	761518	1507660
362	1109385	2970049	3187972	753434	1494999
363	1102999	2937940	3164244	745957	1479548
364	1088482	2893922	3123157	735397	1459493
365	1079302	2869645	3096514	731389	1450304
366	1069647	2839348	3066551	721596	1434619
367	1055113	2809264	3032652	715434	1416835
368	1047795	2775564	3008964	707991	1405373
369	1041921	2754643	2976684	700386	1391967
370	1025759	2714534	2950459	692136	1374687
371	1020843	2681357	2917318	685269	1357607
372	1010343	2666275	2893394	678700	1350347
373	1000736	2627821	2863392	671037	1332514
374	992306	2606293	2840488	665091	1320143
375	981027	2584363	2818736	661607	1307170
376	974083	2553037	2783203	651586	1294686
377	961584	2521681	2756158	644016	1277979
378	953773	2498000	2732606	638890	1267558
379	948512	2470202	2705068	632578	1255244
380	936686	2453668	2689590	627277	1244752
381	930199	2420980	2653266	620499	1229687
382	922326	2394490	2631440	611378	1217122
383	912491	2373761	2611253	610576	1206913
384	898054	2309169	2565475	594223	1184867
385	896773	2327416	2563908	596400	1185070
386	893049	2303155	2538887	591564	1171261
387	881524	2278167	2520581	583223	1158136
388	872535	2242193	2493496	578865	1147578
389	867143	2237423	2471423	571808	1137947
390	859378	2217519	2450735	569407	1126895
391	853172	2180972	2430888	560715	1112316
392	845071	2171687	2402399	556307	1106390
393	835326	2136532	2384931	551236	1091043
394	831408	2134982	2366259	546641	1084800
395	825102	2107412	2351569	542765	1073642
396	817368	2076037	2322589	536502	1060033
397	810174	2071081	2302379	529990	1052940
398	800558	2035270	2285592	526200	1039362
399	798813	2031403	2268924	522790	1033939
400	791076	2002236	2243963	516517	1022064
401	784968	1979009	2221935	512253	1013163
402	779761	1965496	2205277	504436	1003712
403	770068	1942103	2188250	502587	994134
404	767228	1930148	2173334	497077	986428
405	758471	1912461	2154589	493383	975812
406	750307	1883800	2127245	486545	964610
407	750093	1883860	2124506	483653	960102
408	739310	1848620	2093580	478379	945862
409	736543	1840855	2081611	474647	939748
410	729456	1821741	2062646	470502	931077
411	724139	1800503	2041940	466352	920224
412	721795	1794813	2030059	460259	913998
413	712794	1765781	2015781	457373	903824
414	710710	1760362	2000808	454935	897849
415	701830	1734350	1978141	448048	885338
416	696295	1715332	1960072	444418	877058
417	694218	1715657	1955760	442620	874189
418	686822	1685522	1931278	437008	863221
419	684624	1683503	1923764	436526	857915
420	673679	1650570	1898102	427026	846390
421	670209	1640956	1886833	425616	840569
422	667433	1632157	1875336	424608	835089
423	659737	1608344	1856562	417176	824890
424	657774	1609756	1845220	417406	819133
425	649664	1574544	1826719	407782	808730
426	647663	1570472	1817299	407365	803980
427	642664	1557413	1796450	404250	795474
428	638374	1541730	1784286	399879	789135
429	634192	1532352	1780285	397629	781984
430	626827	1507396	1756010	392211	773375
431	617587	1477942	1731392	384245	761973
432	618512	1489316	1733682	387384	760888
433	616099	1468317	1720566	382504	753961
434	612850	1470208	1714883	381850	748073
435	605926	1443738	1690802	375414	740118
436	602609	1436561	1680854	374860	733372
437	599671	1426854	1667676	372551	728676
438	593915	1402348	1649448	365260	718770
439	591572	1406899	1652628	364807	716623
440	584275	1379781	1623635	359899	706968
441	583070	1378392	1622147	357283	702492
442	579153	1362480	1607601	357271	697359
443	571415	1339642	1592747	350506	688825
444	571639	1346100	1590097	349643	684058
445	565748	1319733	1570907	346130	677567
446	562833	1311958	1558465	343130	673039
447	559773	1308405	1552691	342305	670519
448	553440	1281701	1533471	334499	657888
449	551269	1287365	1528348	336562	655777
450	548527	1269411	1511604	332454	650409
451	544822	1252248	1505949	327749	641469
452	541628	1250193	1496410	328444	640977
453	534375	1227956	1476493	321802	631259
454	533599	1227828	1476869	321900	626746
455	530724	1217877	1463756	320400	622858
456	523957	1195376	1447133	312754	614440
457	524743	1197309	1446755	316607	612529
458	520309	1178934	1428541	309847	604739
459	514887	1174711	1425098	309471	600563
460	513702	1161890	1408922	307397	596282
461	508585	1147445	1400826	301866	589207
462	508608	1144076	1392646	301189	586322
463	502392	1128263	1379984	297114	581308
464	500546	1129198	1372043	295848	575771
465	498056	1111700	1363455	293730	571756
466	493758	1105629	1353078	291746	566853
467	490491	1095697	1346692	290479	563934
468	487538	1085015	1334161	285809	556689
469	485372	1077495	1327814	283598	552710
470	482155	1063795	1315274	282557	546439
471	478738	1062365	1308283	281029	544083
472	476505	1047932	1298937	278344	537443
473	472742	1038021	1289633	274481	535410
474	469622	1035991	1281877	274321	531420
475	468612	1021039	1273784	271556	525640
476	464850	1014964	1264264	268161	519390
477	461466	1005641	1256684	268190	517070
478	455382	988863	1238890	261840	509749
479	455380	988916	1238255	262046	507612
480	454398	979596	1230313	261996	505443
481	451776	977669	1221027	258479	501272
482	446537	960711	1215718	256100	495761
483	449015	958536	1207199	254180	493125
484	442081	950644	1199930	252641	488735
485	440474	939785	1191566	251538	483749
486	436927	935284	1182095	248632	479658
487	433660	925113	1175328	246688	476408
488	433926	920741	1167272	246477	473632
489	429629	915965	1160185	243525	469238
490	427428	898885	1151729	241142	463768
491	426469	900320	1149058	240135	462233
492	423701	890023	1136912	237748	456855
493	421543	879606	1130770	235368	453457
494	418406	878643	1125844	233945	450686
495	416069	862430	1114148	232115	445526
496	414831	863035	1112345	232455	443268
497	410730	850804	1104424	228335	439003
498	409463	843915	1093587	227304	435736
499	406063	841395	1089682	226498	433497
500	403774	827848	1079348	224039	427564
501	404962	831283	1079909	223069	428133
502	399319	818724	1068161	220307	421677
503	398405	809380	1060678	218998	418351
504	395802	805394	1055067	217405	416624
505	394058	797100	1047282	215841	412823
506	392628	794358	1044664	215119	409522
507	389176	786562	1034924	212539	406056
508	388358	777047	1026761	210763	403929
509	385583	774648	1020578	208730	400282
510	382932	767544	1015642	208342	397202
511	381880	764188	1012128	206656	394756
512	380177	759198	1002498	205491	391215
513	377166	745448	996255	202236	386962
514	375390	746249	992900	202248	384349
515	373243	735310	984026	199613	381893
516	373294	733939	982732	198128	379138
517	370616	728237	972693	198234	376315
518	367071	717687	965144	196650	372530
519	366254	717875	963507	195311	369965
520	362584	706958	954530	193959	366326
521	362940	702829	948155	192420	363822
522	360377	700104	946195	190097	361552
523	358120	691330	936956	189538	357500
524	357376	691505	933175	188396	357144
525	354568	681705	926222	187203	352919
526	349928	665861	915155	183050	347932
527	352228	673157	918867	184212	348468
528	346876	662063	909120	181745	344219
529	348919	664748	908962	181849	343005
530	346160	656037	897608	180600	340597
531	344281	649986	894592	178653	336817
532	343639	649425	893445	178640	335424
533	339638	639019	880214	175892	333017
534	340091	638950	881462	175409	331120
535	337387	628978	873005	173867	326792
536	335266	625715	869793	173406	325365
537	335056	624601	869362	172570	324217
538	331213	612987	857515	169751	319806
539	331175	616226	857911	170099	318855
540	329693	606368	848425	168613	315276
541	327898	601547	844209	166156	313208
542	328256	601006	844251	166393	310895
543	323840	591095	832232	164067	308728
544	324632	590399	833004	163327	306547
545	322848	583004	824188	161545	303644
546	319864	580458	821390	161058	302344
547	320963	580274	818140	161517	299302
548	316627	569132	811036	158041	298098
549	317071	569848	808898	159106	296740
550	315464	561987	802026	156722	292186
551	311522	557429	798163	155036	290812
552	313246	555922	794641	154747	288504
553	309307	549014	788926	153049	286994
554	309433	549929	788099	153285	284965
555	307843	542556	777862	152051	282386
556	304380	534102	775088	149944	278145
557	307099	539331	774024	151197	278793
558	301863	527698	763644	148332	276347
559	301960	526939	764414	148266	275115
560	301159	521474	758851	146979	273012
561	298270	516758	752987	145403	270494
562	299538	516372	753659	145955	269320
563	294830	508966	745350	142276	266348
564	294562	507751	743397	142877	265372
565	294484	503129	738272	141618	263028
566	290833	498129	731761	140400	260019
567	293407	495872	731749	140926	259302
568	289509	491450	724488	138986	257031
569	289061	489423	723644	137960	254886
570	288590	484952	716751	137272	253473
571	286812	482089	712786	136411	251192
572	287037	479187	710166	135793	250734
573	280692	467014	700894	132330	246948
574	283739	471873	704034	133568	246322
575	281052	465265	698373	132949	244008
576	279093	464883	695730	132432	242630
577	280050	460561	690655	131756	240870
578	277760	457601	688310	128900	239839
579	276407	454551	685534	129960	238003
580	274608	450420	679716	128540	236011
581	275069	447483	678434	127819	234916
582	274500	441726	672957	126761	232802
583	272308	442368	669812	125801	231873
584	271196	439694	665664	125698	229281
585	268913	432481	662123	124624	227352
586	268483	432573	658915	123581	226273
587	267622	428126	653668	123345	224869
588	266949	426180	653875	121778	223193
589	263711	422792	650176	120952	221067
590	264201	417559	645272	120792	219717
591	264425	418401	644298	120043	218427
592	260833	408689	636424	118462	216211
593	263146	415664	638030	118993	216609
594	258411	404451	632020	116051	214292
595	259552	403414	630449	117258	213057
596	259997	404638	627071	117085	212173
597	254148	394360	618601	114545	209743
598	258481	403228	624688	116504	208634
599	253410	388399	613183	112346	206066
600	255008	391437	615877	114119	206602
601	254591	388348	609281	113000	204456
602	250294	381484	604368	111215	201738
603	253935	388783	609022	111793	203074
604	247753	374104	595079	108294	197892
605	248994	378594	598337	109878	198725
606	249834	374859	595822	109960	199139
607	246290	366836	586824	106778	194927
608	248223	374720	593170	108985	195747
609	244676	363467	581847	106495	192633
610	242733	364414	582952	106312	191603
611	244156	362925	580623	106121	190928
612	240704	354544	573308	103774	189181
613	242063	360594	574670	105055	188962
614	239688	350546	570122	103636	186670
615	239276	351924	566225	102841	185308
616	239021	351605	563951	103186	184712
617	237638	343054	560324	100953	182826
618	238159	348641	561376	102367	182792
619	235651	337660	557262	100297	179580
620	232795	333596	548575	98811	178792
621	233779	338553	547811	99215	177978
622	233389	333241	548169	97745	176256
623	233621	335417	547008	98933	175584
624	231072	327766	541137	97070	174274
625	230566	327865	540173	96562	174010
626	230107	327580	537882	96979	172621
627	227049	320072	534840	95261	170553
628	229265	326618	532349	95976	171104
629	226868	315761	527958	94449	169123
630	227379	317191	528353	94591	167544
631	225049	316257	522746	93460	166889
632	225060	310874	519438	92687	164693
633	225136	313332	522113	93381	166123
634	222342	306101	515605	91375	162435
635	223082	306235	514242	90906	162805
636	222380	305012	511517	91401	161153
637	220222	300895	508501	90088	160083
638	219905	303116	508995	89763	159545
639	218836	297741	504022	88758	157751
640	218455	295832	501040	88085	157364
641	218323	296842	500227	88363	155631
642	217039	290391	495403	87218	154993
643	216725	292161	494618	87122	154583
644	214993	288359	493309	86475	152980
645	215322	285236	489541	85512	151803
646	214850	286723	487154	86522	151392
647	213020	280852	482945	83989	149425
648	213497	282264	481811	84944	150242
649	211309	277579	480571	84020	148039
650	211411	277816	476903	83757	146857
651	209906	277467	477214	83856	146193
652	209037	272272	472115	82526	145242
653	209348	272463	473659	82337	145052
654	208984	271310	468250	81803	143232
655	207520	266465	466646	81027	142690
656	207214	268491	466470	81530	142404
657	205798	264639	461561	80440	140669
658	204931	263061	460902	79275	140243
659	204275	262076	458053	79027	139233
660	203551	257057	454064	78464	138108
661	204001	258611	454375	78997	137577
662	202439	256653	452584	77961	136411
663	200579	254082	448970	77579	135907
664	202338	253791	448787	77281	134433
665	199939	250650	443842	76190	133797
666	200050	249159	443434	76182	133027
667	198723	248518	441217	75920	132977
668	195712	241572	432566	74087	130405
669	199054	246712	438170	74703	130816
670	196766	241119	432700	74420	129459
671	196898	243286	434778	74227	129001
672	195632	238897	430876	72899	128137
673	194899	239421	428899	73407	127280
674	195435	237947	426846	72744	126703
675	193165	234379	425170	72347	125141
676	194121	234504	424282	71854	124749
677	192840	231323	421843	71473	124481
678	192864	231708	418491	71203	123932
679	192851	229931	419549	70699	122828
680	190154	227165	414339	70721	121173
681	190848	228161	415263	69992	121892
682	188801	224292	410197	69499	119511
683	189098	224153	409738	69734	120056
684	189098	223628	408457	68908	119211
685	185878	218787	404871	68137	117513
686	187701	221810	405537	68502	117441
687	187388	219188	401763	68142	116530
688	185454	215668	400319	67142	115992
689	186770	216493	400577	67215	115797
690	184241	211771	395727	66629	114328
691	185273	215065	396483	66225	114331
692	183632	210927	394802	65325	113216
693	183280	208264	390118	65037	111841
694	183249	211301	391897	65145	111991
695	181138	205809	385797	64581	111076
696	182207	207575	387242	65042	110771
697	181971	206039	385790	64327	110536
698	178853	200834	382270	63510	109490
699	180753	204353	383187	63600	108922
700	177564	199927	378232	62511	107371
701	179996	201636	378707	62815	107740
702	178771	199549	376098	62370	106362
703	176592	196925	372342	61447	105385
704	177456	197392	373522	61676	105649
705	175782	193832	371100	61729	104186
706	177128	193735	370850	60976	104096
707	176360	192719	368988	60927	103752
708	174969	190604	366942	59431	102410
709	173388	191451	364488	59989	102390
710	173001	188138	362768	59945	101408
711	173809	188450	361702	59107	101015
712	173715	186582	362014	58672	100225
713	171218	185689	358340	58485	99637
714	171677	183755	356066	58114	99144
715	169042	180658	351629	57322	97817
716	170372	181815	353262	56984	97993
717	169917	181346	351783	57673	97121
718	169464	178688	349193	56379	96422
719	170552	179610	349728	57197	97221
720	167637	176972	347913	56436	95663
721	167479	177640	345287	55813	94839
722	168731	175976	345123	56187	94630
723	167271	174776	342082	55397	93945
724	167275	174853	341579	55556	93096
725	165066	171365	339938	55550	92432
726	165630	170908	338530	54825	92561
727	165911	171269	336691	54984	91733
728	164943	169379	335782	53864	91406
729	164910	167732	334528	53859	90573
730	164501	167823	333760	53772	89999
731	162131	166395	330449	53130	88862
732	163911	165921	329479	53432	89197
733	162558	164801	328529	52869	88562
734	162363	162972	327772	52678	88112
735	161583	163859	326675	52733	88353
736	160073	160348	323203	51681	86553
737	160377	159780	322305	51750	86168
738	160854	159123	320973	51208	86565
739	159952	158774	320563	50993	85926
740	160397	158929	319312	51610	85395
741	158223	156740	317173	50460	84633
742	156757	152492	313813	49538	83543
743	158094	154794	314824	49936	83478
744	158147	154737	313991	49955	83279
745	159095	155427	315998	49984	83875
746	156393	152733	310448	49037	82686
747	154272	147068	306407	47627	80962
748	154859	149598	306232	48402	80819
749	155609	149564	307040	48918	80892
750	156442	151416	307545	49294	81003
751	154718	149236	305006	47952	80230
752	152716	143114	298900	46485	78778
753	152633	144813	299737	47057	78513
754	153577	144700	301570	47493	78111
755	154074	146996	301378	48206	78583
756	153002	145437	298170	47197	78038
757	150130	139953	294653	45509	76174
758	150045	140574	294602	45977	76779
759	150716	140409	294084	46379	76567
760	151424	141360	292329	46483	75763
761	150639	140597	292059	45443	75696
762	147525	134528	286834	44069	73880
763	149710	138129	290742	44931	74911
764	149115	136709	288454	45111	74100
765	148355	136158	286875	44833	73933
766	147789	134841	283382	43816	72784
767	146795	132604	283612	44045	72392
768	147221	134538	285140	44412	72517
769	147485	133013	281563	43313	72257
770	145573	131882	280737	43361	71786
771	146561	132211	280615	43257	70927
772	145122	130002	278455	42980	70870
773	145377	131362	277989	43464	71019
774	145442	129611	275391	42523	70035
775	144184	128103	274921	42612	69489
776	144784	127659	274306	42190	69235
777	143162	126524	272610	42481	69158
778	143737	126622	272065	41288	68541
779	143687	126371	270676	42010	68397
780	141872	123934	269174	41527	67682
781	142117	123654	268382	41090	67537
782	141912	123666	267377	41356	67148
783	140798	122841	266535	40687	66593
784	141514	123030	265881	40645	66612
785	140678	120354	263386	40533	65581
786	140311	120652	263858	39644	65145
787	140205	120359	261646	40107	65138
788	139490	119275	261131	39883	65009
789	139806	119409	261236	39375	64829
790	139001	117459	258124	39360	63980
791	138212	117634	257630	39159	64044
792	138617	116794	258576	39351	63330
793	137895	115858	254093	38494	62952
794	138495	115852	254579	38585	62694
795	136951	114599	252910	38715	62913
796	136853	114224	253541	38057	61685
797	136261	114628	250261	38485	61971
798	135258	113174	250030	37686	61407
799	135761	112013	249525	37433	61073
800	135105	111373	248501	37322	61028
801	135559	111734	248270	37236	60429
802	134518	110433	247168	37081	60257
803	133597	109518	245868	36791	59082
804	134836	109417	244804	36411	59986
805	132754	108655	243478	36584	59348
806	133111	108309	243071	35992	58571
807	132536	107437	242615	36063	58526
808	132595	106905	240662	35864	58267
809	131889	106327	239105	35405	57457
810	129809	104081	236745	35038	57144
811	132090	105805	238466	35340	57174
812	130157	103848	237232	35589	56994
813	131685	104658	236365	35361	56977
814	130307	102937	235268	34926	56329
815	130153	102516	233771	34735	55548
816	131203	102944	233726	34886	55547
817	129081	101857	231114	34414	55006
818	128659	100613	231584	34076	54959
819	129222	101416	231237	34125	55107
820	127320	99174	228736	34031	54240
821	130112	100095	229572	33831	54497
822	127220	98596	228607	33833	54082
823	127463	98735	227560	33449	53668
824	127579	97918	225673	33327	53475
825	127133	97175	224583	33327	52792
826	127598	97474	224180	33174	52696
827	126623	97171	224609	32961	52169
828	126153	94953	222411	32568	52233
829	125949	95646	221597	32439	52181
830	125220	95318	221396	32175	51827
831	125654	94016	219113	31631	51422
832	124856	94261	219560	32620	51396
833	123504	92778	216963	31815	50646
834	124758	93191	217213	31586	50888
835	123775	92597	217709	31875	50223
836	124328	91629	214777	31438	50322
837	123977	92065	215700	31568	49710
838	122065	90631	213458	31149	49502
839	123342	90194	213964	30891	49272
840	122616	90424	211550	30950	49282
841	122260	89482	210872	30748	48456
842	121835	89634	212503	30425	48776
843	120871	88883	211090	30467	48355
844	121231	88215	209126	30091	48099
845	121354	88168	208845	30067	47605
846	120415	86824	207839	29795	47355
847	120254	87273	207119	30296	47585
848	120091	86703	205442	29899	47022
849	119816	85111	203834	29185	46531
850	119262	86137	205196	29456	46421
851	119195	84263	202249	28967	46232
852	119806	84434	204828	29832	46223
853	118892	84009	202720	29266	45821
854	118281	83589	201023	28718	45968
855	118707	83754	200660	28867	45110
856	117585	82160	199083	28280	45276
857	116908	80572	197818	27853	44667
858	117318	81644	198320	28121	44305
859	117372	81218	198928	28079	44304
860	116892	81463	197985	28377	43914
861	115552	80531	195203	27819	44129
862	116071	80602	194873	28038	43917
863	116281	80153	194680	27685	43376
864	115390	78754	193889	27571	43238
865	115944	78873	194625	27572	43378
866	115221	78835	191914	27036	42623
867	114839	77904	192087	27170	42925
868	114315	77593	190944	26819	42604
869	114404	77566	190596	27031	42327
870	113655	77284	189937	26805	42113
871	113200	76671	188579	26622	41789
872	114365	76691	187944	26511	41732
873	112944	75622	187574	26664	41363
874	112804	75660	186080	26066	41056
875	112432	75364	185989	26149	41478
876	112408	74322	184980	26129	40817
877	113074	74345	183977	26305	40560
878	111867	73628	184092	25805	40080
879	111415	73725	182581	25670	40199
880	111710	73092	182067	25651	39601
881	111499	72750	181697	25280	39844
882	111055	72370	181101	25447	39564
883	109742	72530	180404	25127	39139
884	110370	71394	179883	25177	39405
885	110327	71113	179510	25045	38798
886	109338	70902	179106	24810	38374
887	110337	70218	177940	24969	38585
888	108260	70988	177602	24822	38709
889	109769	69255	175994	24448	38075
890	108948	69249	175688	24513	38012
891	108814	69172	175372	24412	37922
892	108691	68505	174374	24060	37685
893	107867	68851	174358	24068	37599
894	107921	68125	173575	24456	37473
895	107749	67371	172675	23766	36898
896	106589	67140	172387	23637	37070
897	108099	67302	171722	24128	36885
898	106797	66903	170774	23693	36819
899	105727	66477	170164	23135	36345
900	106858	65923	169352	23488	36430
901	106005	65744	168642	23330	35969
902	106448	65470	168341	23157	35577
903	105941	64798	167268	23254	35630
904	105974	65029	167452	23003	35672
905	104831	64011	164742	22616	35039
906	104857	63986	165815	22825	35340
907	104778	63547	165491	22564	35010
908	104029	63390	164164	22567	34755
909	104163	63508	164506	22544	34700
910	104499	63037	162400	22161	34304
911	103307	62911	162925	22615	34212
912	104004	62178	161842	22081	33975
913	103154	62190	161629	22260	33920
914	102941	61425	161620	21814	33844
915	103756	61292	160393	21736	33500
916	101838	61511	159555	21845	33603
917	102149	60555	158635	21655	33241
918	101771	60589	158200	21446	32799
919	102496	59965	158726	21297	32732
920	101391	60266	157763	21391	32633
921	101068	59733	157024	21439	32954
922	101445	59183	156905	21089	32105
923	100927	59384	156642	20856	32270
924	100513	58339	154552	20958	32375
925	101757	59243	155360	21019	32086
926	99830	58312	154646	20899	31928
927	99927	57793	154386	20792	31478
928	99983	57442	152744	20771	31377
929	100583	57524	152906	20698	31488
930	100089	57505	152939	20162	31113
931	99153	56850	151272	20214	30968
932	100219	56752	152036	20237	31159
933	99316	56031	149420	20198	30801
934	98780	55904	150584	20259	30609
935	99132	55769	148902	19745	30589
936	98553	55913	148864	19859	30674
937	98040	54848	147795	19967	29814
938	97317	54874	147533	19716	30280
939	97653	53919	147424	19456	29817
940	97499	54039	146395	19669	29421
941	98090	54274	146347	19792	29779
942	97418	53893	145509	19271	29577
943	97655	54161	145051	19684	29644
944	96583	53187	144889	19273	29344
945	97037	52867	144443	19078	29085
946	96415	53068	142910	19256	29010
947	96824	52427	143120	18733	28811
948	96188	52323	142671	19050	28621
949	95069	52262	142739	18730	28659
950	95601	51664	142394	18602	28372
951	95733	51954	141585	18694	28369
952	93647	50146	139424	18338	28019
953	94223	51457	140343	18837	28209
954	94760	50871	139600	18381	28000
955	95023	50680	138771	18343	27612
956	95006	50631	139595	18322	27716
957	94720	50125	138376	18105	27546
958	93557	49587	137490	18179	27227
959	93967	49584	137331	18183	27207
960	93522	48935	137002	17994	27166
961	93613	49469	137594	17887	27162
962	93379	49069	135586	17683	26796
963	93029	49078	136227	17699	26748
964	93091	48699	135369	17552	26573
965	92838	48169	134305	17697	26496
966	92574	48233	134137	17468	26584
967	92647	47637	132731	17234	26270
968	91874	47358	131878	17393	25866
969	91674	47399	133173	17175	26100
970	91667	47174	132161	17092	25633
971	91971	47237	132375	17397	25856
972	91580	46678	130961	17101	25525
973	90887	46127	130336	17044	25423
974	91085	46324	129957	16924	25627
975	89977	45891	129831	16813	25409
976	90655	46098	130139	16769	25196
977	90635	45806	129220	16554	25033
978	90007	45051	128153	16613	25015
979	90054	44890	127561	16476	24844
980	89952	45068	127844	16726	24884
981	90164	45360	127939	16583	24780
982	88648	44673	126888	16309	24269
983	89641	44388	125681	16255	24507
984	89497	44576	125886	16189	24259
985	88876	43566	125570	16164	24265
986	89813	44128	125375	16241	24216
987	88176	43550	124960	16216	23979
988	88577	43853	123752	15827	23736
989	87917	43080	124811	15670	23542
990	88129	43111	122921	15838	23457
991	88236	43191	123286	15728	22908
992	87310	42346	122681	15413	23200
993	87179	42646	121933	15706	23549
994	86411	41928	121897	15361	23278
995	87375	42512	120241	15614	23119
996	87569	41818	121331	15506	22796
997	86640	41610	119875	15368	22550
998	86705	41609	120328	15394	22740
999	85693	40571	117910	14875	22391
1000	85919	41306	118917	15329	22556
1001	86458	40852	119300	15085	22374
1002	85894	40864	117756	14890	22335
1003	85820	40882	118202	14893	22364
1004	86094	40182	117318	14784	22213
1005	85366	39735	116847	14921	22009
1006	86055	40264	116751	14675	21889
1007	84918	39945	116317	14815	21904
1008	85050	39959	116150	14425	21778
1009	85228	39465	115056	14502	21395
1010	84595	39170	115387	14710	21814
1011	84507	39151	115257	14561	21288
1012	84695	38695	114347	14443	21584
1013	83748	38487	113314	14441	21222
1014	84399	38348	114160	14351	21340
1015	83667	38454	113017	14128	20979
1016	83877	38288	112821	14168	21217
1017	83461	38072	112030	14284	21004
1018	83040	38222	112067	14250	21032
1019	84335	37772	112215	14021	20823
1020	82770	37770	111254	13919	20526
1021	82850	37495	111040	13906	20554
1022	82981	36704	109960	13723	20613
1023	82725	37499	110854	13841	20248
1024	83398	37503	110140	13576	20415
1025	82188	36725	108893	13551	20080
1026	81791	36377	109084	13690	20164
1027	81984	36391	108025	13484	20184
1028	82458	36774	109207	13863	20194
1029	82726	36531	108797	13366	19942
1030	80822	35536	107283	13332	19765
1031	80875	35463	106164	13187	19604
1032	81754	35879	107455	13343	19561
1033	82422	36051	107433	13283	19799
1034	80869	35484	105783	12948	19496
1035	79585	33777	104571	13092	19100
1036	80339	34779	104903	12783	19048
1037	81446	35563	105994	13262	19490
1038	81969	35282	105480	13242	19110
1039	78651	33638	103105	12693	18656
1040	78945	33187	102923	12703	18883
1041	79996	34378	103274	12710	18897
1042	81484	35209	105333	13226	18997
1043	81001	34432	103560	12774	18654
1044	77499	32610	101405	12319	18663
1045	77694	32415	100678	12357	18293
1046	79079	33616	101942	12632	18460
1047	79351	33280	102020	12612	18381
1048	81806	34683	102937	12997	18587
1049	77589	32782	99563	12260	17966
1050	77046	31901	99415	12016	18051
1051	77436	31869	100204	11962	17889
1052	80479	33620	101450	12677	17948
1053	80341	33119	101205	12823	18132
1054	76887	31708	98557	11835	17832
1055	76883	31077	97171	11910	17588
1056	77374	31688	98374	11884	17680
1057	79289	32697	99912	12504	17891
1058	79230	32589	98925	12473	17353
1059	75774	31130	97332	11563	17079
1060	75597	30584	96403	11625	17214
1061	76531	30899	96836	11619	17480
1062	78319	32054	97917	11978	17416
1063	77398	31094	96878	11946	17180
1064	76024	30853	95438	11403	16917
1065	75502	30211	94801	11375	16970
1066	76172	30659	95627	11410	16840
1067	77347	31145	95248	11883	16780
1068	76335	30748	95335	11917	16659
1069	76026	29982	94009	11365	16747
1070	75064	30013	93283	11155	16441
1071	75232	29917	93788	11211	16430
1072	76173	30146	93434	11343	16570
1073	75739	30062	93749	11489	16408
1074	74899	29684	92853	11300	16105
1075	75395	29370	91967	11211	16337
1076	74441	29098	93076	11095	16205
1077	75304	29480	92077	11001	16106
1078	75103	29054	91586	11202	16147
1079	74636	28940	91431	11000	16022
1080	74718	28883	91532	10981	15826
1081	73962	28663	90889	10715	15950
1082	74685	28417	90894	10931	15557
1083	74258	28779	90611	11046	15607
1084	74058	28430	90437	10979	15628
1085	74086	28264	90121	10734	15816
1086	72857	28252	89647	10561	15498
1087	73973	28477	89613	10807	15274
1088	73417	27776	88489	10593	15647
1089	73552	28155	88679	10569	15203
1090	73074	27481	88833	10533	15136
1091	73283	27585	87782	10450	15171
1092	73422	27122	87915	10512	15073
1093	72416	27326	87512	10497	15119
1094	71754	26774	86681	10126	15003
1095	72575	27157	86891	10342	14989
1096	71984	27003	86820	10240	14842
1097	72541	26909	86875	10306	14892
1098	71755	26841	86009	10195	14743
1099	72655	26625	85843	10156	14568
1100	71731	26378	85975	10036	14497
1101	71274	26649	85915	10122	14463
1102	72682	26166	84876	9994	14492
1103	71314	26284	84499	9999	14555
1104	71795	26407	85091	10020	14313
1105	71754	26127	84123	9962	14406
1106	70572	25843	83929	9955	14437
1107	71494	25560	84005	9824	14347
1108	71329	25608	83128	9869	14297
1109	70850	25514	83466	9859	14184
1110	70152	25520	82468	9653	13915
1111	70328	25458	82720	9407	13972
1112	70967	25451	82537	9792	13721
1113	69595	25211	82167	9821	13773
1114	70757	24842	81917	9451	13756
1115	69902	24813	81806	9461	13562
1116	69809	25082	80721	9270	13730
1117	70335	24560	81304	9418	13825
1118	69483	24848	80645	9463	13604
1119	69577	24864	80966	9492	13550
1120	69341	24240	80615	9383	13231
1121	69105	24035	80094	9302	13427
1122	69537	24281	79645	9478	13380
1123	68994	24104	79836	9252	13156
1124	69141	24040	79696	9242	13353
1125	68783	23759	78986	9275	13035
1126	68932	23606	79266	8992	12986
1127	69326	23291	78461	9184	12911
1128	68711	23653	78089	9211	13022
1129	69003	23939	78392	9157	13277
1130	68313	23040	77838	8964	12726
1131	67909	23287	77063	8981	12724
1132	68741	23092	77005	8984	12747
1133	67370	23066	76782	8958	12691
1134	68028	23314	76900	9062	12610
1135	67891	22900	77059	9015	12727
1136	67272	22543	76308	8724	12624
1137	67762	22728	75743	8789	12582
1138	67417	22880	75909	8782	12708
1139	67492	22748	75978	8713	12504
1140	67044	22176	74981	8669	12452
1141	66131	21824	74038	8387	12207
1142	67155	22616	74780	8540	12463
1143	66942	22264	74564	8584	12372
1144	66589	22288	74566	8707	12380
1145	66404	21938	74050	8391	11914
1146	66579	21870	73967	8626	12162
1147	66432	21904	74104	8679	11900
1148	66398	21703	73598	8442	12024
1149	66193	22174	73165	8465	11969
1150	66413	21579	73254	8205	12066
1151	65613	21413	73159	8393	11947
1152	65735	21589	72510	8371	11730
1153	66319	21285	72669	8171	11884
1154	65141	21062	71726	8118	11741
1155	65784	21098	71704	8233	11767
1156	65649	21239	71742	8238	11538
1157	65938	20777	71193	8376	11630
1158	64696	20814	71075	8097	11561
1159	64375	21067	71148	8179	11554
1160	65376	20460	71198	7996	11415
1161	64410	20575	71111	8005	11425
1162	65462	20763	70834	8012	11212
1163	64538	20534	70357	7751	11284
1164	63810	20456	70211	7940	11273
1165	64554	20084	69757	7922	11184
1166	64754	20493	69104	7819	11174
1167	64263	20214	70015	7755	11234
1168	64362	19953	69441	7863	11039
1169	63555	20208	68953	7828	11065
1170	64716	20071	68391	7662	10975
1171	63685	19896	68788	7834	11055
1172	63823	20086	68640	7714	10988
1173	63916	19958	68196	7750	10825
1174	62626	19516	67980	7774	10918
1175	64140	19469	67484	7725	10687
1176	63593	19499	67492	7506	10765
1177	63054	19311	66885	7557	10607
1178	63511	19408	66874	7698	10397
1179	62463	19428	67173	7544	10669
1180	63312	18939	67057	7593	10651
1181	62890	18850	66101	7604	10487
1182	62909	19355	66204	7583	10560
1183	62937	18934	66005	7523	10407
1184	62202	19064	65947	7361	10382
1185	62692	18777	65331	7301	10430
1186	62720	18980	65851	7407	10249
1187	63135	18949	66062	7417	10230
1188	62130	18532	64955	7260	10228
1189	60770	18305	64260	7161	10202
1190	62770	18650	64614	7267	10202
1191	62111	18522	64400	7407	10073
1192	62124	18473	64445	7302	10075
1193	62101	18095	64128	7206	9933
1194	61852	18161	64296	7158	10011
1195	61950	18058	64585	7137	9893
1196	61887	18129	63738	7114	10011
1197	61353	18241	63402	7058	9956
1198	61580	17808	63268	6992	9777
1199	61108	17979	62223	7185	9693
1200	60988	17912	62948	7047	9781
1201	60928	17825	62674	7032	9722
1202	60795	17730	62448	6994	9796
1203	61175	17807	62041	6991	9763
1204	61035	17555	62204	6935	9708
1205	60780	17835	62407	6944	9653
1206	60615	17197	62265	6931	9540
1207	60611	17657	61587	6989	9571
1208	61139	17504	61536	6830	9409
1209	60579	17301	61104	6819	9546
1210	60377	17294	61567	6770	9348
1211	60107	17129	61353	6768	9387
1212	60347	16998	60871	6679	9286
1213	59704	16984	60337	6823	9301
1214	60334	17161	59607	6805	9253
1215	60054	17105	60471	6730	9147
1216	59854	16824	59658	6732	9342
1217	59570	16622	60339	6610	9214
1218	59849	16443	59457	6481	9082
1219	59950	16547	59645	6432	9091
1220	59731	16588	59474	6609	9088
1221	60004	16338	59078	6637	9152
1222	59212	16548	58940	6521	9072
1223	59740	16387	58577	6456	8875
1224	59113	16024	58591	6541	8778
1225	58976	16168	58681	6345	8988
1226	59260	16043	58409	6364	8868
1227	58958	16266	57807	6391	8845
1228	58696	16186	58113	6430	8708
1229	58949	15719	57678	6484	8746
1230	58352	16105	57631	6413	8599
1231	58547	15804	57283	6250	8779
1232	58657	15737	57531	6375	8918
1233	58740	15542	57155	6303	8595
1234	58409	15684	56269	6123	8647
1235	57906	15614	56826	6179	8546
1236	57436	15156	55831	6018	8479
1237	57969	15543	56107	6068	8587
1238	58127	15515	56203	6145	8312
1239	57609	15207	55750	6068	8382
1240	57755	15543	56363	6123	8239
1241	57664	15303	55686	6085	8449
1242	57490	15027	55829	6083	8275
1243	57186	15316	56060	6010	8316
1244	57233	14720	55059	5976	8278
1245	57320	15307	55429	6088	8267
1246	56645	14951	54909	6098	8152
1247	56380	14874	54240	5968	8085
1248	56600	14962	55173	5904	8101
1249	56589	14704	53975	5893	8341
1250	56847	14892	54345	5908	8180
1251	56549	14371	54382	5865	8157
1252	56502	14429	54091	5914	8033
1253	56815	14610	54071	5846	8102
1254	56365	14324	53179	5666	8016
1255	56056	14506	53831	5745	8091
1256	56392	14069	53135	5710	7848
1257	55787	14144	53152	5674	7875
1258	55764	14311	52817	5722	7804
1259	56052	14159	52191	5650	7762
1260	55463	13905	52601	5743	7646
1261	55440	14021	52228	5673	7763
1262	55558	13944	52249	5522	7696
1263	55356	13971	52304	5563	7761
1264	55202	13860	51842	5300	7599
1265	55206	13705	52104	5468	7707
1266	55286	13747	51284	5592	7689
1267	55481	13608	51023	5447	7553
1268	55209	13608	51041	5642	7562
1269	54990	13448	50653	5447	7331
1270	54922	13701	51234	5475	7525
1271	54975	13547	50877	5281	7490
1272	54755	13376	50335	5358	7367
1273	54151	13553	50526	5425	7429
1274	54548	13320	50704	5255	7404
1275	54243	13302	50463	5353	7387
1276	54311	13370	49799	5495	7210
1277	54859	13123	49987	5241	7300
1278	54070	13213	50430	5440	7308
1279	54252	13200	49383	5379	7214
1280	53924	13045	49847	5228	7235
1281	53907	13339	49612	5239	7271
1282	54421	12878	49312	5173	7096
1283	53284	12984	49132	5332	6840
1284	54047	13001	48992	5072	7209
1285	53940	12936	49136	5265	7011
1286	53350	12648	48812	5122	7094
1287	53458	12718	49153	5135	6977
1288	53743	12913	49067	5349	7144
1289	53731	12738	48189	5238	7059
1290	53395	12567	48246	4914	7139
1291	53219	12341	48140	5117	6907
1292	53457	12460	48071	5073	6883
1293	53356	12495	48388	5186	7010
1294	53274	12372	47399	4884	6968
1295	53054	12316	47221	4996	6844
1296	52528	12212	47388	4961	6830
1297	52527	12203	47031	4878	6794
1298	52713	12158	47256	4911	6572
1299	52946	12037	46656	4752	6746
1300	52159	12006	46371	4893	6916
1301	52361	11878	46258	4898	6605
1302	52348	12106	46249	4903	6539
1303	51766	11883	45910	4819	6588
1304	52142	11954	45742	4641	6567
1305	50904	11658	45335	4803	6619
1306	51487	11638	45319	4750	6574
1307	51787	11695	45669	4857	6519
1308	51039	11352	45332	4672	6453
1309	51337	11729	44965	4577	6397
1310	50726	11610	44908	4782	6534
1311	51040	11519	44623	4802	6368
1312	51285	11605	44830	4613	6392
1313	50336	11286	44643	4672	6146
1314	50234	11239	44297	4497	6298
1315	49783	11404	44642	4424	6303
1316	50411	11192	44434	4535	6268
1317	50140	11270	44167	4555	6270
1318	49915	11298	44309	4450	6142
1319	50020	11091	43795	4532	6202
1320	49627	11145	43933	4469	6073
1321	50285	10843	43788	4405	6143
1322	49861	11049	43818	4399	6212
1323	49158	10786	43355	4456	6127
1324	49725	11029	43263	4403	6109
1325	49721	10930	43154	4407	6023
1326	49407	10813	42917	4429	6033
1327	49913	10992	42900	4420	6096
1328	49268	10785	42747	4380	6102
1329	49959	10847	42826	4282	5850
1330	49639	10855	42843	4414	5920
1331	48669	10379	42263	4212	5920
1332	49155	10613	42480	4377	5970
1333	49243	10573	42243	4282	5860
1334	49839	10561	42028	4233	5869
1335	49124	10787	41897	4342	5752
1336	49435	10520	41864	4240	5936
1337	49008	10538	41657	4182	5856
1338	48961	10081	41339	4271	5764
1339	49072	10230	41655	4249	5867
1340	49044	10826	41564	4284	5839
1341	49119	10358	41305	4102	5789
1342	48430	10108	40685	4150	5652
1343	48120	10145	40990	4012	5789
1344	48465	10140	40725	4049	5654
1345	49310	10253	41281	4254	5826
1346	48794	10167	40891	4345	5649
1347	48377	10026	40950	4107	5623
1348	47589	10016	40445	4061	5625
1349	47792	9944	40172	3997	5457
1350	48506	9994	40743	4128	5587
1351	48915	10172	40558	4199	5592
1352	48602	9772	39219	4154	5375
1353	47536	9671	39983	3918	5449
1354	47435	9773	39662	3942	5437
1355	48041	9984	39574	4203	5550
1356	48301	9840	39808	4051	5520
1357	48171	9875	39570	3947	5556
1358	47234	9604	39337	3921	5363
1359	47780	9600	38891	4011	5354
1360	47949	9945	39081	4043	5378
1361	48276	9666	39173	4018	5399
1362	47744	9423	38836	3853	5369
1363	46918	9611	38860	3874	5260
1364	47184	9609	38646	3857	5428
1365	47683	9622	38742	3962	5303
1366	47516	9652	38736	3986	5345
1367	46891	9599	38171	3861	5316
1368	47053	9314	38425	3894	5370
1369	47114	9315	38517	3799	5235
1370	47053	9257	38109	3844	5205
1371	46755	9258	38608	3744	5202
1372	46764	9442	38120	3713	5136
1373	46787	9247	37757	3850	5109
1374	46843	9002	37561	3761	5166
1375	47192	9192	37471	3852	5097
1376	46753	9276	37810	3844	5100
1377	46263	9295	37183	3653	4960
1378	46093	8751	37182	3607	5119
1379	46527	9009	37223	3667	4978
1380	46436	9056	37397	3739	5189
1381	46122	9067	36868	3696	5083
1382	46540	8929	36995	3674	4916
1383	46077	8855	37137	3908	5061
1384	46075	8926	36931	3659	4970
1385	46107	9028	36993	3655	5039
1386	46299	8714	36778	3620	4905
1387	46064	8668	36731	3664	4957
1388	45771	8873	36545	3598	5014
1389	46150	8741	36257	3606	4818
1390	45879	8829	36358	3558	4908
1391	46114	8662	35977	3740	4743
1392	45550	8787	35876	3538	4857
1393	45444	8576	35796	3603	4831
1394	45526	8661	35686	3569	4708
1395	45899	8770	35721	3644	4860
1396	45269	8549	35739	3460	4739
1397	45228	8565	35633	3480	4707
1398	45369	8572	35482	3482	4756
1399	45549	8534	35196	3491	4710
1400	45231	8496	35256	3515	4730
1401	45107	8696	35334	3432	4722
1402	44926	8258	35034	3586	4641
1403	45012	8321	34905	3475	4768
1404	44887	8333	35049	3495	4646
1405	45036	8369	34734	3445	4523
1406	45159	8447	34672	3351	4599
1407	44506	8309	34315	3372	4560
1408	44252	8253	34750	3483	4701
1409	45151	8131	34411	3356	4527
1410	44376	8255	34161	3433	4654
1411	44605	8197	33995	3315	4563
1412	44244	8145	34376	3270	4467
1413	44065	8145	33958	3354	4522
1414	44285	8142	34228	3347	4613
1415	44175	8121	33756	3403	4473
1416	44258	8159	34079	3318	4464
1417	44430	7870	33517	3322	4416
1418	43941	8003	34072	3247	4456
1419	44077	8008	33283	3274	4484
1420	44026	7963	33532	3280	4434
1421	44059	7999	33054	3241	4390
1422	44037	7801	33151	3245	4342
1423	43727	7723	32865	3219	4286
1424	44396	7874	33055	3253	4413
1425	43011	7612	32394	3164	4305
1426	44180	7983	33258	3267	4277
1427	43517	7620	32549	3191	4163
1428	43372	7610	32658	3228	4301
1429	43755	7820	32431	3149	4223
1430	43177	7604	32285	3130	4258
1431	43373	7696	32293	3076	4226
1432	43782	7474	32369	3216	4235
1433	43292	7654	31867	3146	4162
1434	43317	7658	32518	3117	4281
1435	42456	7259	31853	3088	4209
1436	43140	7436	32258	3153	4272
1437	43045	7472	32077	3188	4148
1438	43103	7439	31680	3031	4139
1439	42936	7550	31760	3086	4187
1440	43064	7431	31575	3076	4130
1441	42785	7418	31812	3000	4132
1442	42880	7439	31719	3040	4087
1443	42673	7250	31611	2955	4011
1444	42610	7420	31444	3080	4135
1445	42159	7157	31328	2997	3934
1446	42514	7201	30740	3093	4054
1447	42394	7324	31526	3109	4087
1448	42534	7251	30805	2987	4024
1449	42316	7195	31376	3056	4084
1450	42287	7076	30310	2998	4081
1451	42088	7100	30743	2997	3911
1452	42023	7302	30750	2973	3972
1453	42353	7024	30385	3053	3955
1454	41941	7140	30690	2937	3852
1455	42083	6943	30246	2899	3911
1456	41968	7101	30670	2909	3906
1457	41838	7042	30197	3049	3818
1458	42067	6967	30357	2907	3707
1459	41620	7177	30104	2889	3872
1460	41784	6901	30193	2870	3667
1461	42001	6989	29822	2793	3837
1462	41725	6948	30351	2940	3788
1463	41609	6729	29880	2886	3775
1464	41436	6927	29508	2863	3920
1465	41410	6759	29925	2886	3772
1466	41875	6793	29791	2811	3947
1467	41710	6869	29547	2875	3578
1468	41853	6822	29411	2815	3684
1469	41377	6867	29902	2942	3715
1470	41368	6681	28889	2869	3785
1471	41230	6771	29346	2824	3670
1472	41085	6689	28937	2751	3771
1473	40224	6489	28815	2748	3608
1474	41185	6654	28967	2890	3638
1475	41213	6696	28665	2806	3709
1476	41037	6576	28888	2727	3631
1477	41016	6738	28911	2768	3719
1478	40534	6454	29018	2707	3694
1479	40782	6574	28599	2721	3576
1480	40467	6433	28880	2732	3596
1481	40603	6528	28238	2733	3610
1482	40981	6524	28703	2685	3542
1483	40249	6497	28676	2578	3554
1484	40580	6504	28171	2758	3626
1485	40922	6327	28257	2711	3574
1486	40067	6379	27986	2650	3520
1487	40637	6496	27911	2670	3615
1488	40077	6270	27961	2663	3611
1489	40513	6453	27584	2658	3421
1490	40598	6348	27797	2722	3542
1491	39261	6116	27482	2577	3577
1492	40927	6287	27579	2690	3467
1493	39500	6154	27564	2648	3485
1494	40295	6190	27352	2592	3369
1495	40278	6203	27586	2607	3484
1496	39638	6180	27562	2551	3452
1497	40869	6159	27667	2649	3334
1498	39301	6149	26961	2632	3301
1499	40204	6317	27409	2625	3448
1500	39866	6087	27476	2505	3346
1501	39322	6023	26947	2583	3358
1502	40404	6179	27127	2667	3350
1503	38801	5979	26557	2559	3331
1504	40238	6104	27067	2637	3311
1505	39706	5949	26905	2497	3354
1506	39241	6090	26825	2569	3337
1507	39740	6089	26706	2529	3286
1508	38944	5791	26618	2452	3379
1509	39694	6005	26619	2520	3312
1510	39520	5915	26373	2509	3278
1511	38714	5969	26354	2550	3311
1512	39729	6006	26257	2524	3232
1513	38713	5846	26436	2460	3250
1514	39044	5917	26278	2438	3313
1515	39438	5705	25974	2432	3302
1516	38360	5759	26238	2464	3223
1517	39227	5831	25819	2467	3240
1518	38642	5719	25919	2473	3186
1519	38809	5718	25679	2485	3159
1520	38626	5787	25681	2380	3058
1521	38788	5757	25982	2410	3052
1522	38564	5624	25665	2410	3246
1523	38823	5690	25942	2364	3205
1524	38198	5764	25680	2440	3173
1525	38712	5662	25383	2380	3099
1526	38698	5715	25342	2375	3054
1527	38291	5595	25058	2370	2986
1528	38553	5555	25316	2373	3176
1529	38416	5556	25060	2350	3097
1530	38825	5667	25212	2282	3117
1531	38090	5546	25268	2340	3104
1532	38454	5415	24983	2328	3039
1533	38317	5657	24861	2303	2933
1534	37981	5619	25182	2381	2970
1535	38178	5480	24688	2386	3079
1536	38441	5530	24994	2303	3018
1537	37605	5355	24684	2325	3058
1538	38396	5395	24880	2307	2985
1539	38110	5362	24371	2261	3022
1540	37931	5272	24253	2284	2963
1541	38036	5504	24696	2279	3075
1542	37570	5388	24329	2382	3021
1543	37815	5444	24327	2194	3054
1544	37743	5242	24235	2260	2935
1545	37664	5314	24505	2208	2931
1546	38168	5345	24038	2265	2975
1547	37530	5151	24347	2259	2943
1548	37726	5174	24233	2259	2871
1549	37263	5177	24109	2173	2921
1550	37318	5218	23666	2211	2943
1551	37354	5202	23921	2222	2968
1552	36712	5156	23938	2207	2897
1553	37203	5005	23945	2191	2898
1554	37218	5202	23643	2144	2814
1555	37221	5049	23797	2374	2807
1556	37410	5187	23605	2191	2771
1557	36774	5154	23525	2135	2808
1558	37745	5035	23076	2183	2812
1559	37009	5145	23697	2150	2736
1560	36398	4941	23185	2207	2706
1561	37193	5017	23270	2133	2724
1562	36813	4950	23337	2096	2748
1563	36669	5026	23229	2071	2780
1564	36733	4993	22959	2151	2731
1565	36687	4830	23035	2090	2715
1566	37142	4915	23062	2156	2701
1567	35595	4740	22679	2048	2644
1568	36842	4925	23123	2210	2689
1569	36509	4762	22888	2145	2802
1570	36497	4886	22644	2066	2726
1571	36819	4949	22824	2033	2626
1572	36248	4785	22265	2083	2643
1573	36600	4957	22401	2069	2640
1574	36412	4847	22657	2051	2734
1575	36319	4760	22413	2038	2742
1576	36367	4740	22514	2064	2720
1577	36380	4726	22227	2013	2654
1578	35989	4766	22489	2141	2767
1579	36205	4818	22249	1984	2757
1580	35799	4829	22447	2005	2540
1581	36105	4833	22248	2095	2611
1582	36423	4722	22004	2014	2676
1583	36254	4601	21933	2049	2515
1584	36129	4659	22024	2044	2641
1585	35773	4640	21813	2072	2593
1586	35684	4680	21949	2028	2588
1587	36035	4654	21885	1982	2529
1588	35425	4594	21755	2037	2469
1589	35983	4640	21663	2004	2601
1590	35927	4517	21851	1959	2640
1591	35858	4565	21548	2020	2622
1592	35477	4506	21628	1902	2468
1593	35410	4548	21540	1935	2542
1594	35783	4631	21473	1978	2523
1595	35241	4543	21437	1925	2541
1596	35237	4508	21428	1979	2509
1597	35506	4519	21313	1922	2506
1598	35291	4377	21264	1977	2472
1599	35232	4331	21240	1874	2469
1600	35132	4343	21130	1899	2435
1601	34996	4404	21097	1928	2458
1602	35201	4402	21044	1917	2488
1603	35393	4391	20903	1947	2475
1604	35056	4442	20720	1886	2438
1605	35309	4422	20887	1940	2385
1606	34760	4358	20886	1894	2445
1607	34811	4337	20723	1824	2467
1608	35207	4254	20817	2004	2475
1609	34701	4291	20642	1835	2351
1610	35179	4449	20531	1868	2424
1611	34566	4330	20280	1866	2312
1612	35150	4242	20358	1880	2416
1613	34687	4296	20412	1934	2360
1614	34818	4291	20750	1924	2409
1615	34381	4136	20055	1790	2349
1616	34484	4306	20312	1818	2371
1617	34721	4225	20404	1843	2414
1618	34275	4309	20264	1772	2369
1619	34685	4152	20172	1829	2273
1620	34812	4155	20246	1858	2249
1621	34056	4295	20148	1820	2333
1622	34501	4132	19906	1790	2335
1623	34129	4129	20175	1869	2328
1624	33999	4185	19868	1767	2270
1625	34309	4016	20107	1790	2281
1626	34385	4188	19865	1811	2313
1627	34162	3996	19862	1688	2325
1628	34222	4058	19501	1848	2313
1629	33996	4134	19794	1880	2216
1630	33754	4075	19712	1822	2332
1631	33835	4044	19679	1763	2286
1632	34123	3999	19332	1696	2202
1633	33917	3934	19459	1787	2275
1634	33796	4075	19293	1789	2216
1635	33732	3959	19226	1716	2299
1636	33857	4026	19573	1746	2224
1637	33898	3935	19231	1691	2259
1638	33983	3890	19148	1804	2184
1639	33678	4003	19112	1700	2226
1640	33717	3854	19084	1684	2190
1641	33899	4033	19142	1733	2145
1642	33623	3905	18991	1689	2172
1643	33356	3891	19193	1703	2026
1644	33526	3935	19075	1599	2172
1645	33464	3893	18951	1672	2159
1646	33463	3733	18793	1665	2183
1647	33676	3973	19086	1711	2148
1648	33253	3800	18817	1767	2071
1649	33495	3851	18822	1628	2225
1650	33271	3805	18428	1632	2172
1651	32938	3827	18710	1680	2099
1652	33542	3801	18732	1628	2083
1653	33011	3761	18903	1650	2128
1654	33364	3887	18530	1633	2047
1655	32835	3717	18404	1667	2175
1656	32896	3781	18522	1660	2114
1657	33096	3717	18335	1586	2099
1658	32955	3818	18302	1737	2087
1659	33063	3676	18289	1589	2066
1660	33325	3740	18244	1670	2085
1661	32801	3809	18422	1518	2039
1662	32265	3626	18088	1611	2045
1663	33034	3616	18086	1701	2073
1664	32858	3680	18192	1598	1978
1665	32636	3661	18103	1528	2142
1666	32903	3633	18019	1634	1978
1667	32786	3641	17936	1620	1988
1668	33017	3564	17889	1659	2047
1669	32696	3608	18114	1605	1947
1670	32373	3634	17958	1607	2010
1671	32584	3540	17763	1597	2011
1672	32227	3677	17913	1634	2016
1673	32259	3537	17712	1582	2058
1674	32541	3580	17799	1569	2022
1675	32355	3492	17782	1535	1983
1676	32364	3555	17631	1532	1995
1677	32019	3521	17875	1544	2008
1678	32209	3558	17642	1563	2014
1679	32363	3610	17556	1596	1998
1680	32081	3467	17442	1526	1973
1681	32371	3540	17452	1540	1934
1682	31489	3408	17484	1498	2023
1683	32625	3316	17347	1514	1952
1684	32026	3503	17374	1609	1952
1685	31857	3471	17392	1549	1949
1686	32297	3425	17077	1491	2016
1687	31737	3463	17351	1496	1939
1688	32058	3562	17174	1513	1885
1689	31770	3423	17116	1522	1938
1690	31720	3486	17230	1477	1969
1691	31570	3432	16925	1498	1928
1692	31371	3379	17003	1487	1882
1693	31253	3462	17061	1472	1866
1694	31569	3521	16751	1471	1897
1695	31163	3351	16778	1469	1925
1696	31845	3348	16853	1469	1866
1697	31056	3378	16654	1472	1868
1698	31390	3365	16744	1465	1885
1699	31673	3310	16846	1478	1872
1700	31029	3352	16503	1508	1832
1701	32016	3275	16654	1437	1819
1702	31204	3265	16625	1465	1855
1703	31469	3219	16887	1410	1849
1704	31339	3327	16333	1471	1818
1705	30985	3281	16393	1455	1843
1706	31692	3167	16398	1428	1821
1707	31064	3230	16284	1497	1833
1708	31307	3178	16365	1419	1817
1709	31151	3256	16023	1444	1816
1710	30301	3228	15999	1363	1787
1711	31664	3204	16239	1349	1717
1712	30668	3307	15945	1483	1765
1713	30593	3180	16151	1465	1856
1714	31144	3228	16197	1406	1824
1715	30464	3177	16102	1409	1804
1716	30946	3109	15821	1423	1743
1717	30175	3046	16169	1401	1758
1718	30679	3182	16092	1421	1803
1719	30850	3045	15936	1371	1705
1720	30429	3159	15605	1428	1743
1721	30865	3182	16049	1377	1735
1722	30143	3047	15758	1395	1712
1723	30650	3032	15897	1280	1711
1724	30721	3089	15748	1305	1689
1725	30287	3052	15722	1396	1657
1726	30510	3064	15607	1378	1761
1727	30192	3082	15850	1275	1761
1728	30244	3122	15500	1360	1699
1729	30430	3040	15581	1356	1715
1730	30255	3021	15562	1359	1713
1731	30461	2940	15638	1383	1695
1732	30086	3017	15354	1352	1712
1733	30373	3046	15221	1393	1662
1734	30275	2971	15351	1353	1639
1735	29564	2991	15370	1355	1627
1736	30487	3001	15218	1341	1604
1737	29880	2984	15025	1404	1665
1738	30093	2997	15104	1356	1702
1739	30027	2954	15142	1333	1602
1740	29767	2986	15084	1352	1620
1741	30258	2997	15197	1340	1566
1742	30079	2999	15294	1313	1566
1743	29904	2985	15215	1334	1651
1744	29855	2899	14926	1274	1574
1745	29643	2880	14904	1314	1624
1746	29829	2972	14811	1293	1684
1747	29891	2897	15210	1320	1675
1748	29615	2871	14920	1316	1649
1749	29763	2829	14797	1251	1644
1750	29203	2943	14939	1249	1575
1751	29509	2836	14869	1206	1572
1752	29885	2835	14566	1238	1618
1753	29641	2920	14884	1289	1584
1754	29544	2822	14703	1261	1547
1755	29274	2882	14624	1270	1574
1756	29288	2702	14775	1273	1620
1757	28824	2665	14554	1206	1493
1758	29458	2910	14578	1267	1513
1759	29204	2685	14462	1223	1523
1760	29176	2814	14454	1198	1475
1761	29097	2770	14516	1224	1582
1762	29256	2754	14467	1239	1535
1763	28961	2814	14294	1285	1616
1764	29081	2718	14289	1222	1529
1765	28936	2722	14379	1289	1552
1766	29011	2795	14514	1204	1500
1767	28775	2797	14595	1244	1575
1768	28995	2740	14247	1240	1484
1769	28963	2634	14114	1190	1597
1770	28875	2803	14438	1260	1497
1771	29046	2678	14087	1224	1507
1772	29148	2747	14069	1227	1512
1773	28799	2627	13982	1208	1515
1774	28891	2630	14018	1222	1585
1775	29071	2706	13966	1250	1509
1776	28649	2676	13989	1208	1500
1777	28820	2621	13914	1192	1475
1778	28522	2651	13883	1206	1533
1779	28377	2592	13598	1162	1491
1780	28719	2691	13858	1199	1511
1781	28299	2595	13776	1125	1505
1782	28269	2636	13876	1170	1484
1783	28642	2579	13779	1225	1369
1784	28035	2557	13411	1148	1452
1785	28792	2539	13672	1203	1523
1786	27935	2532	13338	1131	1469
1787	28766	2508	13575	1130	1396
1788	28462	2615	13342	1142	1452
1789	28171	2567	13636	1167	1427
1790	28445	2611	13877	1176	1457
1791	28108	2652	13219	1102	1475
1792	28365	2466	13686	1158	1473
1793	27901	2588	13414	1194	1477
1794	28040	2468	13564	1135	1418
1795	28012	2629	13726	1164	1384
1796	28017	2508	13185	1159	1362
1797	28232	2570	13489	1146	1469
1798	27692	2593	13280	1216	1459
1799	28027	2502	13352	1116	1353
1800	27865	2492	13313	1166	1454
1801	27753	2393	13399	1058	1413
1802	27789	2535	13159	1113	1430
1803	27516	2456	13158	1111	1399
1804	27489	2358	12925	1109	1387
1805	27695	2504	13084	1137	1424
1806	27644	2457	12825	1163	1434
1807	28010	2391	13025	1165	1390
1808	27716	2394	12825	1080	1327
1809	27698	2385	12809	1093	1350
1810	27844	2470	12984	1138	1360
1811	27363	2426	12746	1067	1328
1812	27756	2465	12984	1128	1328
1813	27436	2407	12905	1047	1370
1814	27303	2284	12829	1054	1374
1815	27592	2402	12810	1132	1324
1816	27219	2326	12516	1078	1357
1817	27441	2355	12620	1036	1345
1818	27002	2355	12573	1068	1297
1819	27640	2371	12494	1035	1302
1820	27697	2427	12567	1067	1291
1821	26760	2290	12527	1003	1276
1822	27470	2402	12647	1019	1277
1823	27126	2350	12657	1085	1319
1824	27485	2308	12622	1073	1351
1825	26887	2358	12630	1092	1302
1826	26959	2380	12368	1087	1335
1827	27483	2327	12452	1032	1289
1828	26529	2342	12356	1063	1296
1829	27204	2283	12298	1026	1327
1830	27044	2353	12373	1089	1245
1831	26679	2293	12243	1094	1260
1832	27428	2332	12438	1028	1293
1833	26788	2268	12327	1037	1284
1834	26603	2253	12209	1066	1245
1835	27039	2338	12285	1049	1260
1836	26319	2159	12046	1009	1237
1837	27117	2271	12263	1016	1287
1838	26575	2321	12188	989	1220
1839	26507	2157	12127	962	1215
1840	26713	2309	12193	1043	1242
1841	26389	2190	12081	1028	1176
1842	26848	2276	12135	1062	1269
1843	26587	2240	11968	1003	1296
1844	26110	2218	11873	1032	1218
1845	26680	2071	11987	957	1289
1846	26132	2159	12178	965	1229
1847	26550	2216	11994	971	1228
1848	26332	2225	11792	967	1204
1849	26222	2183	11752	964	1225
1850	26455	2116	11845	1026	1168
1851	25935	2162	12038	961	1168
1852	26205	2133	11634	927	1249
1853	26038	2078	11624	965	1220
1854	26209	2266	11719	929	1217
1855	26293	2154	11819	1001	1246
1856	26018	2171	11751	999	1237
1857	26440	2062	11545	982	1218
1858	26536	2116	11589	987	1201
1859	26278	2119	11566	948	1219
1860	26233	2127	11575	1060	1169
1861	26017	2107	11285	930	1266
1862	25755	2075	11640	925	1161
1863	26066	2041	11705	927	1161
1864	25782	2063	11528	938	1115
1865	26007	2002	11616	944	1160
1866	25682	2063	11400	975	1117
1867	25886	2139	11449	915	1228
1868	25851	2134	11279	973	1219
1869	25798	2085	11538	955	1178
1870	25752	2096	11205	909	1160
1871	25667	2038	11273	891	1103
1872	25481	2086	11243	952	1217
1873	25605	2049	11295	930	1098
1874	25430	2054	11313	947	1200
1875	25824	1939	11153	985	1178
1876	25489	2005	11318	877	1132
1877	25715	2030	11170	918	1172
1878	25607	1986	11100	941	1109
1879	25334	2047	11034	934	1117
1880	25496	2039	11159	931	1138
1881	25255	1933	11070	903	1080
1882	25076	1938	11272	932	1149
1883	25959	1911	10868	943	1227
1884	25594	2061	11029	939	1077
1885	25288	1975	10744	910	1182
1886	25452	1894	11140	903	1118
1887	24926	1965	10835	903	1190
1888	25373	1871	10855	904	1114
1889	25318	1981	11080	910	1107
1890	25183	2003	10896	914	1107
1891	25542	1985	10884	874	1070
1892	24659	1931	10754	874	1084
1893	25505	1959	10710	936	1100
1894	25312	1960	10907	901	1044
1895	24807	1851	10819	839	1118
1896	25603	1943	10655	887	1124
1897	24566	1883	10563	861	1091
1898	25254	1912	10592	865	1052
1899	24823	1907	10534	869	1121
1900	24257	1855	10677	913	1162
1901	25827	1908	10726	874	1126
1902	24086	1789	10412	855	1073
1903	25048	1864	10682	883	1058
1904	25211	1904	10561	878	1047
1905	24056	1790	10386	798	1038
1906	25865	1965	10592	901	1084
1907	24023	1829	10308	858	1074
1908	24937	1845	10342	824	1028
1909	25302	1919	10624	897	1045
1910	23482	1815	10097	762	1092
1911	25669	2017	10826	919	1085
1912	23948	1749	10103	869	1076
1913	24265	1865	10350	794	1077
1914	25533	1903	10483	911	1046
1915	23269	1744	9957	788	1033
1916	25542	1893	10627	864	1057
1917	23935	1774	10069	883	1022
1918	24190	1675	10206	824	996
1919	25698	1923	10662	883	1040
1920	22288	1716	9801	692	977
1921	25258	1933	10366	847	1007
1922	24398	1750	10158	881	1067
1923	23546	1675	9926	759	1076
1924	25857	1960	10340	880	1002
1925	22181	1582	9582	786	965
1926	25165	1829	10222	815	1009
1927	24802	1872	10247	828	1045
1928	22779	1676	9487	731	998
1929	26019	1900	10473	902	1005
1930	21875	1555	9615	752	960
1931	25331	1838	10194	833	1004
1932	25537	1857	10143	865	969
1933	21673	1555	9222	658	1049
1934	25774	1881	10261	838	1000
1935	22093	1562	9392	753	997
1936	24886	1937	10073	844	996
1937	25809	1923	10217	878	1001
1938	20962	1524	9194	648	988
1939	25862	1946	10141	842	1028
1940	22042	1548	9344	731	998
1941	24529	1746	10003	854	990
1942	25818	1834	10141	893	970
1943	20633	1425	8807	671	994
1944	25604	1864	10117	855	963
1945	22078	1576	9349	693	942
1946	24209	1696	9575	848	966
1947	25565	1805	10058	832	958
1948	20688	1578	9099	660	929
1949	25625	1910	10058	876	961
1950	20937	1430	8804	665	959
1951	24738	1753	9942	862	952
1952	25236	1860	9942	825	896
1953	20582	1456	8742	603	966
1954	25594	1951	9981	877	960
1955	21463	1486	9047	661	968
1956	24479	1661	9561	828	967
1957	25523	1828	9758	849	969
1958	20428	1414	8800	665	894
1959	25441	1757	9630	794	979
1960	21542	1541	9061	682	896
1961	23999	1759	9580	805	912
1962	25063	1718	9761	859	1009
1963	20433	1391	8591	596	902
1964	24917	1774	9873	847	935
1965	21686	1493	8739	709	872
1966	23665	1643	9257	775	940
1967	25028	1733	9624	818	946
1968	20604	1414	8606	660	892
1969	24490	1694	9434	841	914
1970	21921	1533	9061	642	904
1971	23315	1599	9211	810	905
1972	24406	1701	9599	811	918
1973	20743	1414	8501	622	915
1974	24380	1703	9505	800	916
1975	21837	1433	8874	710	891
1976	22872	1549	9092	763	918
1977	24251	1656	9477	762	925
1978	21182	1484	8620	623	855
1979	24111	1676	9292	810	965
1980	22024	1500	8642	661	879
1981	22561	1573	9086	767	854
1982	23880	1619	9050	748	894
1983	21494	1446	8607	669	920
1984	24004	1620	9171	818	862
1985	21938	1465	8704	638	900
1986	22559	1516	8749	759	879
1987	23246	1581	8851	707	856
1988	21643	1401	8669	663	847
1989	23634	1577	9239	716	861
1990	21988	1440	8750	608	875
1991	22537	1471	8910	735	902
1992	23126	1522	8942	715	850
1993	21720	1427	8591	728	857
1994	23014	1494	8735	694	830
1995	21869	1447	8504	695	821
1996	22558	1533	8784	730	883
[truncated: 63,539 more rows]
