# Supplementary material for: Urease-powered nanobots for radionuclide bladder cancer therapy
Source: Nat Nanotechnol. 2024 Jan 15;19(4):554–64. doi: 10.1038/s41565-023-01577-y (PMC11026160; doi:10.1038/s41565-023-01577-y)
Supplement: Supplementary file 11 — Raw numerical data from Fig. 5. [file 41565_2023_1577_MOESM11_ESM.xlsx]

## Sheet: Fig 5_C
	Non-treated			Nanobots Urea			131I-Nanobots (LD) Water
	NORM MRI1	NORM MRI2		NORM MRI1	NORM MRI2		NORM MRI1	NORM MRI2
	2.58317	3.43838		0.386106	0.210341		0.14288	0.095058
	1.78522	4.31206		0.371699	0.778386		0.433922	0.40693
	0.588302	3.47532		0.322715	0.649959		0.914787	3.41798
	1.16183	2.75403		0.782914	1.38718		0.597633	2.29812
	0.761929	2.43263		0.694415	0.142423		1.84131	7.5709
	0.48117	1.12858		1.53948	0.385694		1.4335	0.15667
	0.973422	1.90067		1.85191	5.80312		1.08261	0.435096
	0.159774	1.0824		2.48252	5.01814		0.88134	0.0930043
	0.505182	1.48599		0.74134	0.255209		1.67202	0.424534
	Tumor volume change	1.44556		1.30445	2.22896		Tumor volume change	0.655366
				0.327243	2.46523
				1.10275	0.392692
				1.09246	5.31451
				Tumor volume change	0.925527
	131I-Nanobots (LD) Urea			131I-Nanobots (HD) Water			131I-Nanobots (HD) Urea
	NORM MRI1	NORM MRI2		NORM MRI1	NORM MRI2		NORM MRI1	NORM MRI2
	0.637778	0.0578361		1.16567	0.452596		1.11719	0.128126
	0.334059	0.928855		1.14165	0.822986		0.987375	0.737042
	0.25568	0.514204		0.958303	0.705681		1.03051	0.118823
	0.802753	1.94304		0.75094	0.217523		0.619065	0.114172
	0.877024	1.40197		0.744475	0.370852		0.556059	0.482904
	1.94778	0.340064		0.643795	1.22617		1.38528	0.330253
	1.62257	0.73986		1.59517	0		1.30452	0
	1.37163	1.97338		Tumor volume change	-0.457742		Tumor volume change	-0.726954
	1.15072	0.715525
	Tumor volume change	-0.0428065

## Sheet: Fig 5_D
	Group	%
	Non-treated	100
	Nanobots in urea	78.7356
	131I-Nanobots (LD) water	67.6886
	131I-Nanobots (LD) urea	39.14
	131I-Nanobots (HD) water	22.1731
	131I-Nanobots (HD) urea	11.165

## Sheet: Fig 5_E
		Nanobots in urea															Non treated
		Weight (g)															Weight (g)
	Day	1	2	3	4	5	6	7	8	9	10	11	12	13		Day	1	2	3	4	5	6	7	8	9
	0	18.3	19.7	18.4	17.8	18	18.1	18.1	20.2	18.5	17.7	18.9	19.6	18.4		0	20.2	18.4	17.3	19.3	17.5	19.4	19.4	20.6	19.8
	1	18.3	19.7	18.9	17.6	17.5	18.6			18.4						1	19.6		17.1			19.1	19.5	20.3	19.2
	2	19.3	20.2	18.4	18				20.3		17.4	18.5	18.9	18.6		2		19.1		18.9	18.5				19.6
	3			18.9				18.6								3
	4					17.9	18.2			18.7						4	20.1		18.3			19.1	19.4	19.4
	5	19.5	20.5		17.2	17.7			19.6		17.7	18.8	17.9	18.6		5		19.2		19.4	17.9				19.8
	6	19.7	21.1	19.8	17.8	18.1		19.1		17.1			--	--		6			18.6	19.1					19.6
	7	19.1	21.4	19.9		18	18.5	18.5	19.7	17.3	17.4	18.8	19	18.5		7	18.4	19.4	18.1		17.9	19.4	20.1	19.5	19.3
	8	19	21	19.5	18	18	18.4		19.9	17.8	17.3	18.9	19.2	18.4		8	20.9	18.6	18.5	19	17.7	19.3	19.5	19
	9	19	20	19	18			18.3	20.2		18.1	18.5	19.9	19		9		18.9		19.4	18.4				20
	10			19				19.3								10
	11					18										11
	12	20	22		19	18.2	18.8			16.8						12	20.2		18.5			19.7	19.6	19.9	20
	13	20.3	21.9	20	18.7	18.7	18.4		20.8	16.9	17.9	19.2	19.3	18.7		13	20.6	19.5	19.1	18.5	18.3	19.4	19.4	20.6	20.6
	14	19.7	21.3	19	17.9	19		18.4	21.5		17.8	18.7	19.5	18.6		14					18.3				20.7
	15	20.1	21.6	18	18.8	18.9	18			17.4						15	20.8		19.6			19.6	19.7	20.2	21.9
	16	20.8	22.8	19.6	17.9			19	20.6		17.6	19	20	19.1		16		19.2		19.9	18.1				21.6
	17			18.9				19								17
	18					18.5	18.8			14.1						18	21		20.2			19.8	19.3	19.5
	19	19.9	22.5		19.3	18.3	19.4		20.5		18.6	19.3	18.3	18.9		19	20.9	18.7	20.2	19.1	18.4	19.3	20.2	19.6	21.6
	20	19.2	21.7	20.8	19	19.2		18.6	20..9		18.5	19.2	18.5	19.5		20		19			18.2				21.1
	21	19.9	21.4	20.3	19.3	18.9	18.5									21						19.3	20	17.2	21.3
																22		19.1
		131I-Nanobots (LD) Water											131I-Nanobots (LD) Urea
		Weight (g)											Weight (g)
	Day	1	2	3	4	5	6	7	8	9		Day	232	234	222	253	235	256	259	217	241
	0	18.4	17.6	17.9	19.4	17.3	21.9	19.8	18	20.2		0	19.6	18.9	18.3	17.7	19.9	17.9	18.8	18.3	18.7
	1								18.2	19.7		1				17.5		18.1	18.6
	2						20.8	19.2				2	19.8	19.3			20.4				19.4
	3	20	18.2	18	19.5	18						3			18.2					18.3
	4								17.7	19.7		4				17.5		16.8	18
	5						21.2	20.5				5	20	20.6			20.2				19.3
	6	19.7	18.8	18.7	20.3	17.8	21.5	20.6				6			19.8					19.3
	7	19.5	18.5	18.3	20.1	17.7			18.1	19.2		7	19.9	19.3	19.5	17.5	20.3	17.3		19.2	19.2
	8						21.5	20	17.6	20.4		8	19.6	19		17.5	19.9	17.1	18.9		19.2
	9	19.4	18.5	17.7	19.9	17.7	21.9	20.2				9	20	18.9	18.1		20.1			19.1	19.7
	10	20.1	19.3	18.4	20.5	18.3						10			18.6					19.8
	11											11
	12								17.7	19.4		12				17.6		18	19.5
	13						21.3	20		20.6		13	20.1	18.8		17.7	19.4	17.8	19.4		20.8
	14	19.1	18.2	18.2	20.7	18.3						14	19.9	18.8	18.7		19.5			18	21
	15								17.7	19.4		15				17.7		17.1	18.7
	16	20					22.1	19.1				16	19.3	19.1			19.6			17	18.8
	17	20	19	18	19	19						17			18.3					15.8
	18								17.6	20.5		18				18.3		17.4	19.1
	19						21.8	19.8	17.9	20.1		19	20	19.4		19.3	19.8	17.6	18.5		19.5
	20	20.4	18.6	18.3	19.7	17.4	21.8					20	19.9	19.3	18.3		20			15.2	19.6
	21			18.5	20	16.3			17.8	19.5		21				18.4		17.1	18.6	14.8
	22					15.3						22									19.8
	23			17.4	19.8	14.7
		131I-Nanobots (HD) Water										131I-Nanobots (HD) Urea
		Weight (g)										Weight (g)
	Day	1	2	3	4	5	6	7			Day	1	2	3	4	5	6	7
	0	17.5	15.8	20.2	18.5	19.2	19.1	18.2			0	18.9	18.4	19.9	18.1	18.7	18	19.9
	1	16.9	17.5	19.2	17.4	18.3	18.3	17.7			1	18.6	18.1	19.4	17.8	18.1	17.7	20.3
	2	16.7	17	20.1	18	18					2	18.8	18.4	18.9	18.3	18.5
	3	17	17.3		18.2						3	18.6	19.2	19.2		19
	4						19.3	18.9			4						18.5	21.3
	5			20.3		18.6	19.3	18.3			5				18.2		18.7	20.8
	6	18.2	18.3	20.1	18.4	19.3	19	18.3			6	19.7	19.2	20.4	18.2	19.4	19.2	20.8
	7	18.2	18.1	20.5	18.6		18	18			7	19	19.4	19.6	19	19.1	18	20
	8	17.2	17.4	21	17.9	19	19	18			8	18.9	18.5	19.2	18	18.8	17	20
	9	18	17	19	17	19					9	18	18	19	17	18
	10	17	17		17						10	19	18	20		17
	11						20	19			11						19	21
	12			19		20	19	18			12				19		19	21
	13	18	18	21	18	19	19	20			13	20	18	20	19	17	19	21
	14	18	16	21	19	19	20	19			14	19	19	21	18	17	19	21
	15	17	16	20	18	20	19	19			15	19	19	21	18	17	19	21
	16	18	16	19	19	20					16	20	19	21	19	18
	17	19	16		19						17	20	19	20		20
	18						18.9	18.3			18						19.1	21.8
	19			19.6		19.2	19.1	18.3			19				18		18.4	21.3
	20	21	18	19.4	20	19.6	19.5	18.9			20	19.2	18.9	20.3	17.7	19.2	18.8	21.1
	21	19.9	17.4	19.8	20	19.8	19.8	18.9			21	19.3	19.4	20.6	18.8	19.5	18.6	21.8
